# Supplementary material for: Structure and Molecular Evolution of CDGSH Iron-Sulfur Domains
Source: PLoS One. 2011 Sep 16;6(9):e24790. doi: 10.1371/journal.pone.0024790 (PMC3174974; doi:10.1371/journal.pone.0024790)
Supplement: File S1 — Collection of CISD proteins with taxonomy information (Excel table). (XLS) [file pone.0024790.s001.xls]

## Sheet: cdgshfinal
gi	Accession	taxonid	strain	species	genus	subfamily	family	suborder	order	subclass	class	subphylum	phylum	kingdom	superkingdom	cdgshtype	annotation
157105163	XP_001648745.1	7159	Aedes aegypti	Aedes aegypti	Aedes	Culicinae	Culicidae	Nematocera	Diptera	Neoptera	Insecta		Arthropoda	Metazoa	Eukaryota	1	hypothetical protein AaeL_AAEL004234
196476758	ACG76244.1	6943	Amblyomma americanum	Amblyomma americanum	Amblyomma	Amblyomminae	Ixodidae		Ixodida	Acari	Arachnida	Chelicerata	Arthropoda	Metazoa	Eukaryota	1	hematopoietic stem/progenitor cells protein-like
312378182	EFR24824.1	43151	Anopheles darlingi	Anopheles darlingi	Anopheles	Anophelinae	Culicidae	Nematocera	Diptera	Neoptera	Insecta		Arthropoda	Metazoa	Eukaryota	1	hypothetical protein AND_27357
118784522	XP_313782.3	180454	Anopheles gambiae str. PEST	Anopheles gambiae	Anopheles	Anophelinae	Culicidae	Nematocera	Diptera	Neoptera	Insecta		Arthropoda	Metazoa	Eukaryota	1	AGAP004484-PA
110763102	XP_394113.2	7460	Apis mellifera	Apis mellifera	Apis	Apinae	Apidae	Aculeata	Hymenoptera	Neoptera	Insecta		Arthropoda	Metazoa	Eukaryota	1	PREDICTED: similar to CG1458-PA
240849339	NP_001155583.1	7029	Acyrthosiphon pisum	Acyrthosiphon pisum	Acyrthosiphon	Aphidinae	Aphididae		Hemiptera	Neoptera	Insecta		Arthropoda	Metazoa	Eukaryota	1	hypothetical protein LOC100163677
225719230	ACO15461.1	344056	Caligus clemensi	Caligus clemensi	Caligus		Caligidae		Siphonostomatoida	Copepoda	Maxillopoda	Crustacea	Arthropoda	Metazoa	Eukaryota	1	CDGSH iron sulfur domain-containing protein 2 homolog
307175307	EFN65337.1	104421	Camponotus floridanus	Camponotus floridanus	Camponotus	Formicinae	Formicidae	Aculeata	Hymenoptera	Neoptera	Insecta		Arthropoda	Metazoa	Eukaryota	1	CDGSH iron sulfur domain-containing protein 2-like protein
170051718	XP_001861892.1	7176	Culex quinquefasciatus	Culex quinquefasciatus	Culex	Culicinae	Culicidae	Nematocera	Diptera	Neoptera	Insecta		Arthropoda	Metazoa	Eukaryota	1	zinc finger CDGSH domain-containing protein 1
225710720	ACO11206.1	217165	Caligus rogercresseyi	Caligus rogercresseyi	Caligus		Caligidae		Siphonostomatoida	Copepoda	Maxillopoda	Crustacea	Arthropoda	Metazoa	Eukaryota	1	CDGSH iron sulfur domain-containing protein 2 homolog
194744449	XP_001954707.1	7217	Drosophila ananassae	Drosophila ananassae	Drosophila	Drosophilinae	Drosophilidae	Brachycera	Diptera	Neoptera	Insecta		Arthropoda	Metazoa	Eukaryota	1	GF16608
194906410	XP_001981371.1	7220	Drosophila erecta	Drosophila erecta	Drosophila	Drosophilinae	Drosophilidae	Brachycera	Diptera	Neoptera	Insecta		Arthropoda	Metazoa	Eukaryota	1	GG12028
195061915	XP_001996096.1	7222	Drosophila grimshawi	Drosophila grimshawi	Drosophila	Drosophilinae	Drosophilidae	Brachycera	Diptera	Neoptera	Insecta		Arthropoda	Metazoa	Eukaryota	1	GH14305
21358227	NP_651684.1	7227	Drosophila melanogaster	Drosophila melanogaster	Drosophila	Drosophilinae	Drosophilidae	Brachycera	Diptera	Neoptera	Insecta		Arthropoda	Metazoa	Eukaryota	1	CG1458
195112386	XP_002000754.1	7230	Drosophila mojavensis	Drosophila mojavensis	Drosophila	Drosophilinae	Drosophilidae	Brachycera	Diptera	Neoptera	Insecta		Arthropoda	Metazoa	Eukaryota	1	GI10402
195158757	XP_002020251.1	7234	Drosophila persimilis	Drosophila persimilis	Drosophila	Drosophilinae	Drosophilidae	Brachycera	Diptera	Neoptera	Insecta		Arthropoda	Metazoa	Eukaryota	1	GL13882
195341161	XP_002037179.1	7238	Drosophila sechellia	Drosophila sechellia	Drosophila	Drosophilinae	Drosophilidae	Brachycera	Diptera	Neoptera	Insecta		Arthropoda	Metazoa	Eukaryota	1	GM12252
195399990	XP_002058601.1	7244	Drosophila virilis	Drosophila virilis	Drosophila	Drosophilinae	Drosophilidae	Brachycera	Diptera	Neoptera	Insecta		Arthropoda	Metazoa	Eukaryota	1	GJ14516
195436134	XP_002066031.1	7260	Drosophila willistoni	Drosophila willistoni	Drosophila	Drosophilinae	Drosophilidae	Brachycera	Diptera	Neoptera	Insecta		Arthropoda	Metazoa	Eukaryota	1	GK20216
195449539	XP_002072115.1	7260	Drosophila willistoni	Drosophila willistoni	Drosophila	Drosophilinae	Drosophilidae	Brachycera	Diptera	Neoptera	Insecta		Arthropoda	Metazoa	Eukaryota	1	GK22673
195503330	XP_002098607.1	7245	Drosophila yakuba	Drosophila yakuba	Drosophila	Drosophilinae	Drosophilidae	Brachycera	Diptera	Neoptera	Insecta		Arthropoda	Metazoa	Eukaryota	1	GE10465
307200701	EFN80798.1	610380	Harpegnathos saltator	Harpegnathos saltator	Harpegnathos	Ponerinae	Formicidae	Aculeata	Hymenoptera	Neoptera	Insecta		Arthropoda	Metazoa	Eukaryota	1	CDGSH iron sulfur domain-containing protein 2-like protein
51011478	AAT92148.1	29930	Ixodes pacificus	Ixodes pacificus	Ixodes	Ixodinae	Ixodidae		Ixodida	Acari	Arachnida	Chelicerata	Arthropoda	Metazoa	Eukaryota	1	putative salivary secreted peptide
241751474	XP_002406055.1	6945	Ixodes scapularis	Ixodes scapularis	Ixodes	Ixodinae	Ixodidae		Ixodida	Acari	Arachnida	Chelicerata	Arthropoda	Metazoa	Eukaryota	1	CDGSH iron sulfur domain-containing protein	putative
67083911	AAY66890.1	6945	Ixodes scapularis	Ixodes scapularis	Ixodes	Ixodinae	Ixodidae		Ixodida	Acari	Arachnida	Chelicerata	Arthropoda	Metazoa	Eukaryota	1	hematopoietic stem/progenitor cells protein-like
290561076	ADD37940.1	72036	Lepeophtheirus salmonis	Lepeophtheirus salmonis	Lepeophtheirus		Caligidae		Siphonostomatoida	Copepoda	Maxillopoda	Crustacea	Arthropoda	Metazoa	Eukaryota	1	CDGSH iron sulfur domain-containing protein 2 homolog
156551722	XP_001603196.1	7425	Nasonia vitripennis	Nasonia vitripennis	Nasonia	Pteromalinae	Pteromalidae		Hymenoptera	Neoptera	Insecta		Arthropoda	Metazoa	Eukaryota	1	PREDICTED: similar to ENSANGP00000017620
242016709	XP_002428890.1	121224	Pediculus humanus corporis	Pediculus humanus	Pediculus		Pediculidae	Anoplura	Phthiraptera	Neoptera	Insecta		Arthropoda	Metazoa	Eukaryota	1	zinc finger protein CDGSH domain-containing protein	putative
260908588	ACX54013.1	34632	Rhipicephalus sanguineus	Rhipicephalus sanguineus	Rhipicephalus	Rhipicephalinae	Ixodidae		Ixodida	Acari	Arachnida	Chelicerata	Arthropoda	Metazoa	Eukaryota	1	hematopoietic stem/progenitor cells protein-like protein
91091768	XP_969459.1	7070	Tribolium castaneum	Tribolium castaneum	Tribolium		Tenebrionidae	Polyphaga	Coleoptera	Neoptera	Insecta		Arthropoda	Metazoa	Eukaryota	1	PREDICTED: similar to CG1458 CG1458-PA
219113889	XP_002176131.1	556484	Phaeodactylum tricornutum CCAP 1055/1	Phaeodactylum tricornutum	Phaeodactylum		Phaeodactylaceae		Naviculales		Bacillariophyceae		Bacillariophyta		Eukaryota	1	predicted protein
223998590	XP_002288968.1	296543	Thalassiosira pseudonana CCMP1335	Thalassiosira pseudonana	Thalassiosira		Thalassiosiraceae				Coscinodiscophyceae		Bacillariophyta		Eukaryota	1	predicted protein
224011130	XP_002294522.1	296543	Thalassiosira pseudonana CCMP1335	Thalassiosira pseudonana	Thalassiosira		Thalassiosiraceae				Coscinodiscophyceae		Bacillariophyta		Eukaryota	1	predicted protein
159464032	XP_001690246.1	3055	Chlamydomonas reinhardtii	Chlamydomonas reinhardtii	Chlamydomonas		Chlamydomonadaceae		Chlamydomonadales		Chlorophyceae		Chlorophyta	Viridiplantae	Eukaryota	1	predicted protein
229366656	ACQ58308.1	229290	Anoplopoma fimbria	Anoplopoma fimbria	Anoplopoma		Anoplopomatidae	Anoplopomatoidei	Scorpaeniformes		Actinopterygii	Craniata	Chordata	Metazoa	Eukaryota	1	CDGSH iron sulfur domain-containing protein 1
281337533	EFB13117.1	9646	Ailuropoda melanoleuca	Ailuropoda melanoleuca	Ailuropoda		Ursidae	Caniformia	Carnivora		Mammalia	Craniata	Chordata	Metazoa	Eukaryota	1	hypothetical protein PANDA_004622
281343621	EFB19205.1	9646	Ailuropoda melanoleuca	Ailuropoda melanoleuca	Ailuropoda		Ursidae	Caniformia	Carnivora		Mammalia	Craniata	Chordata	Metazoa	Eukaryota	1	hypothetical protein PANDA_019383
301762244	XP_002916545.1	9646	Ailuropoda melanoleuca	Ailuropoda melanoleuca	Ailuropoda		Ursidae	Caniformia	Carnivora		Mammalia	Craniata	Chordata	Metazoa	Eukaryota	1	PREDICTED: CDGSH iron sulfur domain-containing protein 2-like
301787689	XP_002929261.1	9646	Ailuropoda melanoleuca	Ailuropoda melanoleuca	Ailuropoda		Ursidae	Caniformia	Carnivora		Mammalia	Craniata	Chordata	Metazoa	Eukaryota	1	PREDICTED: CDGSH iron sulfur domain-containing protein 1-like isoform 1
301787693	XP_002929263.1	9646	Ailuropoda melanoleuca	Ailuropoda melanoleuca	Ailuropoda		Ursidae	Caniformia	Carnivora		Mammalia	Craniata	Chordata	Metazoa	Eukaryota	1	PREDICTED: CDGSH iron sulfur domain-containing protein 1-like isoform 3
260781035	XP_002585633.1	7739	Branchiostoma floridae	Branchiostoma floridae	Branchiostoma		Branchiostomidae					Cephalochordata	Chordata	Metazoa	Eukaryota	1	hypothetical protein BRAFLDRAFT_274541
260784080	XP_002587097.1	7739	Branchiostoma floridae	Branchiostoma floridae	Branchiostoma		Branchiostomidae					Cephalochordata	Chordata	Metazoa	Eukaryota	1	hypothetical protein BRAFLDRAFT_285975
77404223	NP_001029229.1	9913	Bos taurus	Bos taurus	Bos	Bovinae	Bovidae	Ruminantia			Mammalia	Craniata	Chordata	Metazoa	Eukaryota	1	CDGSH iron-sulfur domain-containing protein 1
57085043	XP_536355.1	9615	Canis lupus familiaris	Canis lupus	Canis		Canidae	Caniformia	Carnivora		Mammalia	Craniata	Chordata	Metazoa	Eukaryota	1	PREDICTED: similar to Protein C10orf70
74002297	XP_852575.1	9615	Canis lupus familiaris	Canis lupus	Canis		Canidae	Caniformia	Carnivora		Mammalia	Craniata	Chordata	Metazoa	Eukaryota	1	PREDICTED: similar to CG1458-PA
198417067	XP_002129713.1	7719	Ciona intestinalis	Ciona intestinalis	Ciona		Cionidae	Phlebobranchia	Enterogona		Ascidiacea	Tunicata	Chordata	Metazoa	Eukaryota	1	PREDICTED: similar to GH14305
296195873	XP_002745613.1	9483	Callithrix jacchus	Callithrix jacchus	Callithrix	Callitrichinae	Cebidae	Haplorrhini	Primates		Mammalia	Craniata	Chordata	Metazoa	Eukaryota	1	PREDICTED: CDGSH iron sulfur domain-containing protein 2-like
296220643	XP_002756395.1	9483	Callithrix jacchus	Callithrix jacchus	Callithrix	Callitrichinae	Cebidae	Haplorrhini	Primates		Mammalia	Craniata	Chordata	Metazoa	Eukaryota	1	PREDICTED: CDGSH iron sulfur domain-containing protein 1-like
41055010	NP_956899.1	7955	Danio rerio	Danio rerio	Danio		Cyprinidae		Cypriniformes		Actinopterygii	Craniata	Chordata	Metazoa	Eukaryota	1	hypothetical protein LOC393577
41055241	NP_956677.1	7955	Danio rerio	Danio rerio	Danio		Cyprinidae		Cypriniformes		Actinopterygii	Craniata	Chordata	Metazoa	Eukaryota	1	CDGSH iron-sulfur domain-containing protein 2
62122799	NP_001014327.1	7955	Danio rerio	Danio rerio	Danio		Cyprinidae		Cypriniformes		Actinopterygii	Craniata	Chordata	Metazoa	Eukaryota	1	hypothetical protein LOC541492
149690259	XP_001503411.1	9796	Equus caballus	Equus caballus	Equus		Equidae		Perissodactyla		Mammalia	Craniata	Chordata	Metazoa	Eukaryota	1	PREDICTED: similar to CDGSH iron sulfur domain 1
149722996	XP_001503677.1	9796	Equus caballus	Equus caballus	Equus		Equidae		Perissodactyla		Mammalia	Craniata	Chordata	Metazoa	Eukaryota	1	PREDICTED: similar to CDGSH iron sulfur domain 1
314122187	NP_001186458.1	9031	Gallus gallus	Gallus gallus	Gallus	Phasianinae	Phasianidae		Galliformes		Aves	Craniata	Chordata	Metazoa	Eukaryota	1	CDGSH iron sulfur domain-containing protein 1
50746903	XP_420668.1	9031	Gallus gallus	Gallus gallus	Gallus	Phasianinae	Phasianidae		Galliformes		Aves	Craniata	Chordata	Metazoa	Eukaryota	1	PREDICTED: similar to Zinc finger	CDGSH-type domain 2
119574547	EAW54162.1	9606	Homo sapiens	Homo sapiens	Homo	Homininae	Hominidae	Haplorrhini	Primates		Mammalia	Craniata	Chordata	Metazoa	Eukaryota	1	chromosome 10 open reading frame 70	isoform CRA_a
31874034	CAD97935.1	9606	Homo sapiens	Homo sapiens	Homo	Homininae	Hominidae	Haplorrhini	Primates		Mammalia	Craniata	Chordata	Metazoa	Eukaryota	1	hypothetical protein
56605994	NP_001008389.1	9606	Homo sapiens	Homo sapiens	Homo	Homininae	Hominidae	Haplorrhini	Primates		Mammalia	Craniata	Chordata	Metazoa	Eukaryota	1	CDGSH iron-sulfur domain-containing protein 2
8923930	NP_060934.1	9606	Homo sapiens	Homo sapiens	Homo	Homininae	Hominidae	Haplorrhini	Primates		Mammalia	Craniata	Chordata	Metazoa	Eukaryota	1	CDGSH iron-sulfur domain-containing protein 1
126272707	XP_001375740.1	13616	Monodelphis domestica	Monodelphis domestica	Monodelphis	Didelphinae	Didelphidae		Didelphimorphia		Mammalia	Craniata	Chordata	Metazoa	Eukaryota	1	PREDICTED: similar to Zinc finger	CDGSH-type domain 1
90086500	BAE91789.1	9541	Macaca fascicularis	Macaca fascicularis	Macaca	Cercopithecinae	Cercopithecidae	Haplorrhini	Primates		Mammalia	Craniata	Chordata	Metazoa	Eukaryota	1	unnamed protein product
297293130	XP_002804204.1	9544	Macaca mulatta	Macaca mulatta	Macaca	Cercopithecinae	Cercopithecidae	Haplorrhini	Primates		Mammalia	Craniata	Chordata	Metazoa	Eukaryota	1	PREDICTED: CDGSH iron sulfur domain-containing protein 2-like
12835374	BAB23237.1	10090	Mus musculus	Mus musculus	Mus	Murinae	Muridae	Sciurognathi	Rodentia		Mammalia	Craniata	Chordata	Metazoa	Eukaryota	1	unnamed protein product
19527228	NP_598768.1	10090	Mus musculus	Mus musculus	Mus	Murinae	Muridae	Sciurognathi	Rodentia		Mammalia	Craniata	Chordata	Metazoa	Eukaryota	1	CDGSH iron-sulfur domain-containing protein 1
21728370	NP_080178.1	10090	Mus musculus	Mus musculus	Mus	Murinae	Muridae	Sciurognathi	Rodentia		Mammalia	Craniata	Chordata	Metazoa	Eukaryota	1	CDGSH iron-sulfur domain-containing protein 2
94390980	XP_001004030.1	10090	Mus musculus	Mus musculus	Mus	Murinae	Muridae	Sciurognathi	Rodentia		Mammalia	Craniata	Chordata	Metazoa	Eukaryota	1	PREDICTED: CDGSH iron-sulfur domain-containing protein 1-like
149411580	XP_001506904.1	9258	Ornithorhynchus anatinus	Ornithorhynchus anatinus	Ornithorhynchus		Ornithorhynchidae		Monotremata		Mammalia	Craniata	Chordata	Metazoa	Eukaryota	1	PREDICTED: similar to Zinc finger	CDGSH-type domain 2
149633723	XP_001507749.1	9258	Ornithorhynchus anatinus	Ornithorhynchus anatinus	Ornithorhynchus		Ornithorhynchidae		Monotremata		Mammalia	Craniata	Chordata	Metazoa	Eukaryota	1	PREDICTED: similar to chromosome 10 open reading frame 70
291401355	XP_002717251.1	9986	Oryctolagus cuniculus	Oryctolagus cuniculus	Oryctolagus		Leporidae		Lagomorpha		Mammalia	Craniata	Chordata	Metazoa	Eukaryota	1	PREDICTED: CDGSH iron sulfur domain 2
291404345	XP_002718529.1	9986	Oryctolagus cuniculus	Oryctolagus cuniculus	Oryctolagus		Leporidae		Lagomorpha		Mammalia	Craniata	Chordata	Metazoa	Eukaryota	1	PREDICTED: CDGSH iron sulfur domain 1
313231651	CBY08764.1	34765	Oikopleura dioica	Oikopleura dioica	Oikopleura		Oikopleuridae				Appendicularia	Tunicata	Chordata	Metazoa	Eukaryota	1	unnamed protein product
225706718	ACO09205.1	8014	Osmerus mordax	Osmerus mordax	Osmerus	Osmerinae	Osmeridae	Osmeroidei	Osmeriformes		Actinopterygii	Craniata	Chordata	Metazoa	Eukaryota	1	Zinc finger CDGSH domain-containing protein 1
225704474	ACO08083.1	8022	Oncorhynchus mykiss	Oncorhynchus mykiss	Oncorhynchus	Salmoninae	Salmonidae	Salmonoidei	Salmoniformes		Actinopterygii	Craniata	Chordata	Metazoa	Eukaryota	1	Zinc finger CDGSH domain-containing protein 1
290463162	C1BI29.1	8022	Oncorhynchus mykiss	Oncorhynchus mykiss	Oncorhynchus	Salmoninae	Salmonidae	Salmonoidei	Salmoniformes		Actinopterygii	Craniata	Chordata	Metazoa	Eukaryota	1	CID2A_ONCMY RecName: Full=CDGSH iron-sulfur domain-containing protein 2A
290463165	C1BGG0.1	8022	Oncorhynchus mykiss	Oncorhynchus mykiss	Oncorhynchus	Salmoninae	Salmonidae	Salmonoidei	Salmoniformes		Actinopterygii	Craniata	Chordata	Metazoa	Eukaryota	1	CID2B_ONCMY RecName: Full=CDGSH iron-sulfur domain-containing protein 2B
297668123	XP_002812294.1	9601	Pongo abelii	Pongo abelii	Pongo	Ponginae	Hominidae	Haplorrhini	Primates		Mammalia	Craniata	Chordata	Metazoa	Eukaryota	1	PREDICTED: hypothetical protein LOC100443583	partial
297674065	XP_002815065.1	9601	Pongo abelii	Pongo abelii	Pongo	Ponginae	Hominidae	Haplorrhini	Primates		Mammalia	Craniata	Chordata	Metazoa	Eukaryota	1	PREDICTED: CDGSH iron sulfur domain-containing protein 2-like
297691593	XP_002823163.1	9601	Pongo abelii	Pongo abelii	Pongo	Ponginae	Hominidae	Haplorrhini	Primates		Mammalia	Craniata	Chordata	Metazoa	Eukaryota	1	PREDICTED: CDGSH iron sulfur domain-containing protein 1-like
114576306	XP_001137935.1	9598	Pan troglodytes	Pan troglodytes	Pan	Homininae	Hominidae	Haplorrhini	Primates		Mammalia	Craniata	Chordata	Metazoa	Eukaryota	1	PREDICTED: similar to uncharacterized hematopoietic stem/progenitor cells protein MDS029
114631035	XP_001160242.1	9598	Pan troglodytes	Pan troglodytes	Pan	Homininae	Hominidae	Haplorrhini	Primates		Mammalia	Craniata	Chordata	Metazoa	Eukaryota	1	PREDICTED: similar to uncharacterized hematopoietic stem/progenitor cells protein MDS029
290463177	C1C524.1	8400	Rana catesbeiana	Rana catesbeiana	Rana	Raninae	Ranidae	Neobatrachia	Anura		Amphibia	Craniata	Chordata	Metazoa	Eukaryota	1	CISD2_RANCA RecName: Full=CDGSH iron-sulfur domain-containing protein 2
157824004	NP_001099855.1	10116	Rattus norvegicus	Rattus norvegicus	Rattus	Murinae	Muridae	Sciurognathi	Rodentia		Mammalia	Craniata	Chordata	Metazoa	Eukaryota	1	CDGSH iron-sulfur domain-containing protein 1
300798020	NP_001178537.1	10116	Rattus norvegicus	Rattus norvegicus	Rattus	Murinae	Muridae	Sciurognathi	Rodentia		Mammalia	Craniata	Chordata	Metazoa	Eukaryota	1	CDGSH iron sulfur domain-containing protein 2
209154036	ACI33250.1	8030	Salmo salar	Salmo salar	Salmo	Salmoninae	Salmonidae	Salmonoidei	Salmoniformes		Actinopterygii	Craniata	Chordata	Metazoa	Eukaryota	1	CDGSH iron sulfur domain-containing protein 1
209730596	ACI66167.1	8030	Salmo salar	Salmo salar	Salmo	Salmoninae	Salmonidae	Salmonoidei	Salmoniformes		Actinopterygii	Craniata	Chordata	Metazoa	Eukaryota	1	CDGSH iron sulfur domain-containing protein 1
209731520	ACI66629.1	8030	Salmo salar	Salmo salar	Salmo	Salmoninae	Salmonidae	Salmonoidei	Salmoniformes		Actinopterygii	Craniata	Chordata	Metazoa	Eukaryota	1	CDGSH iron sulfur domain-containing protein 1
209732326	ACI67032.1	8030	Salmo salar	Salmo salar	Salmo	Salmoninae	Salmonidae	Salmonoidei	Salmoniformes		Actinopterygii	Craniata	Chordata	Metazoa	Eukaryota	1	CDGSH iron sulfur domain-containing protein 1
209736302	ACI69020.1	8030	Salmo salar	Salmo salar	Salmo	Salmoninae	Salmonidae	Salmonoidei	Salmoniformes		Actinopterygii	Craniata	Chordata	Metazoa	Eukaryota	1	CDGSH iron sulfur domain-containing protein 1
213515320	NP_001134369.1	8030	Salmo salar	Salmo salar	Salmo	Salmoninae	Salmonidae	Salmonoidei	Salmoniformes		Actinopterygii	Craniata	Chordata	Metazoa	Eukaryota	1	CDGSH iron-sulfur domain-containing protein 2B
221221846	ACM09584.1	8030	Salmo salar	Salmo salar	Salmo	Salmoninae	Salmonidae	Salmonoidei	Salmoniformes		Actinopterygii	Craniata	Chordata	Metazoa	Eukaryota	1	CDGSH iron sulfur domain-containing protein 1
290463163	B9EPI1.1	8030	Salmo salar	Salmo salar	Salmo	Salmoninae	Salmonidae	Salmonoidei	Salmoniformes		Actinopterygii	Craniata	Chordata	Metazoa	Eukaryota	1	CID2A_SALSA RecName: Full=CDGSH iron-sulfur domain-containing protein 2A
311262745	XP_003129340.1	9823	Sus scrofa	Sus scrofa	Sus		Suidae				Mammalia	Craniata	Chordata	Metazoa	Eukaryota	1	PREDICTED: CDGSH iron-sulfur domain-containing protein 2-like
311266470	XP_003131105.1	9823	Sus scrofa	Sus scrofa	Sus		Suidae				Mammalia	Craniata	Chordata	Metazoa	Eukaryota	1	PREDICTED: CDGSH iron-sulfur domain-containing protein 1-like
311271556	XP_001926955.2	9823	Sus scrofa	Sus scrofa	Sus		Suidae				Mammalia	Craniata	Chordata	Metazoa	Eukaryota	1	PREDICTED: CDGSH iron-sulfur domain-containing protein 1-like
197129947	ACH46445.1	59729	Taeniopygia guttata	Taeniopygia guttata	Taeniopygia	Estrildinae	Estrildidae		Passeriformes		Aves	Craniata	Chordata	Metazoa	Eukaryota	1	hypothetical protein
224049479	XP_002193490.1	59729	Taeniopygia guttata	Taeniopygia guttata	Taeniopygia	Estrildinae	Estrildidae		Passeriformes		Aves	Craniata	Chordata	Metazoa	Eukaryota	1	PREDICTED: CDGSH iron sulfur domain 2	partial
308736954	NP_001184185.1	59729	Taeniopygia guttata	Taeniopygia guttata	Taeniopygia	Estrildinae	Estrildidae		Passeriformes		Aves	Craniata	Chordata	Metazoa	Eukaryota	1	CDGSH iron-sulfur domain-containing protein 1
47214736	CAG01271.1	99883	Tetraodon nigroviridis	Tetraodon nigroviridis	Tetraodon		Tetraodontidae	Tetraodontoidei	Tetraodontiformes		Actinopterygii	Craniata	Chordata	Metazoa	Eukaryota	1	unnamed protein product
52345526	NP_001004811.1	8364	Xenopus (Silurana) tropicalis	Xenopus (Silurana) tropicalis	Xenopus	Xenopodinae	Pipidae	Mesobatrachia	Anura		Amphibia	Craniata	Chordata	Metazoa	Eukaryota	1	CDGSH iron sulfur domain 1
58332808	NP_001011479.1	8364	Xenopus (Silurana) tropicalis	Xenopus (Silurana) tropicalis	Xenopus	Xenopodinae	Pipidae	Mesobatrachia	Anura		Amphibia	Craniata	Chordata	Metazoa	Eukaryota	1	CDGSH iron-sulfur domain-containing protein 2
148222991	NP_001089385.1	8355	Xenopus laevis	Xenopus laevis	Xenopus	Xenopodinae	Pipidae	Mesobatrachia	Anura		Amphibia	Craniata	Chordata	Metazoa	Eukaryota	1	CDGSH iron sulfur domain 1
148227504	NP_001087133.1	8355	Xenopus laevis	Xenopus laevis	Xenopus	Xenopodinae	Pipidae	Mesobatrachia	Anura		Amphibia	Craniata	Chordata	Metazoa	Eukaryota	1	CDGSH iron-sulfur domain-containing protein 2B
148232553	NP_001083220.1	8355	Xenopus laevis	Xenopus laevis	Xenopus	Xenopodinae	Pipidae	Mesobatrachia	Anura		Amphibia	Craniata	Chordata	Metazoa	Eukaryota	1	CDGSH iron-sulfur domain-containing protein 2A
148234883	NP_001087687.1	8355	Xenopus laevis	Xenopus laevis	Xenopus	Xenopodinae	Pipidae	Mesobatrachia	Anura		Amphibia	Craniata	Chordata	Metazoa	Eukaryota	1	CDGSH iron sulfur domain 1
221102302	XP_002154650.1	6085	Hydra magnipapillata	Hydra magnipapillata	Hydra		Hydridae	Anthomedusae	Hydroida		Hydrozoa		Cnidaria	Metazoa	Eukaryota	1	PREDICTED: similar to CDGSH iron sulfur domain-containing protein 1
156351079	XP_001622353.1	45351	Nematostella vectensis	Nematostella vectensis	Nematostella		Edwardsiidae		Actiniaria	Hexacorallia	Anthozoa		Cnidaria	Metazoa	Eukaryota	1	predicted protein
72038841	XP_791538.1	7668	Strongylocentrotus purpuratus	Strongylocentrotus purpuratus	Strongylocentrotus		Strongylocentrotidae		Echinoida	Euechinoidea	Echinoidea		Echinodermata	Metazoa	Eukaryota	1	PREDICTED: hypothetical protein
170571640	XP_001891804.1	6279	Brugia malayi	Brugia malayi	Brugia		Onchocercidae		Spirurida		Chromadorea		Nematoda	Metazoa	Eukaryota	1	Uncharacterized hematopoietic stem/progenitor cells protein MDS029
268531964	XP_002631110.1	6238	Caenorhabditis briggsae	Caenorhabditis briggsae	Caenorhabditis	Peloderinae	Rhabditidae		Rhabditida		Chromadorea		Nematoda	Metazoa	Eukaryota	1	Hypothetical protein CBG02885
309365023	CAP23716.2	473542	Caenorhabditis briggsae AF16	Caenorhabditis briggsae	Caenorhabditis	Peloderinae	Rhabditidae		Rhabditida		Chromadorea		Nematoda	Metazoa	Eukaryota	1	hypothetical protein CBG_02885
193205053	NP_001122648.1	6239	Caenorhabditis elegans	Caenorhabditis elegans	Caenorhabditis	Peloderinae	Rhabditidae		Rhabditida		Chromadorea		Nematoda	Metazoa	Eukaryota	1	hypothetical protein W02B12.15
71996753	NP_001022387.1	6239	Caenorhabditis elegans	Caenorhabditis elegans	Caenorhabditis	Peloderinae	Rhabditidae		Rhabditida		Chromadorea		Nematoda	Metazoa	Eukaryota	1	hypothetical protein W02B12.15
308509432	XP_003116899.1	31234	Caenorhabditis remanei	Caenorhabditis remanei	Caenorhabditis	Peloderinae	Rhabditidae		Rhabditida		Chromadorea		Nematoda	Metazoa	Eukaryota	1	hypothetical protein CRE_01746
312066442	XP_003136272.1	7209	Loa loa	Loa loa	Loa		Onchocercidae		Spirurida		Chromadorea		Nematoda	Metazoa	Eukaryota	1	hypothetical protein LOAG_00684
299472725	CBN80293.1	2880	Ectocarpus siliculosus	Ectocarpus siliculosus	Ectocarpus		Ectocarpaceae		Ectocarpales				Phaeophyceae		Eukaryota	1	CDGSH iron sulfur domain-containing protein
195999676	XP_002109706.1	10228	Trichoplax adhaerens	Trichoplax adhaerens	Trichoplax								Placozoa	Metazoa	Eukaryota	1	hypothetical protein TRIADDRAFT_21706
226471692	CAX70927.1	6182	Schistosoma japonicum	Schistosoma japonicum	Schistosoma		Schistosomatidae		Strigeidida	Digenea	Trematoda		Platyhelminthes	Metazoa	Eukaryota	1	Zinc finger CDGSH domain-containing protein 1
29840961	AAP05962.1	6182	Schistosoma japonicum	Schistosoma japonicum	Schistosoma		Schistosomatidae		Strigeidida	Digenea	Trematoda		Platyhelminthes	Metazoa	Eukaryota	1	SJCHGC06294 protein
256056843	XP_002570239.1	6183	Schistosoma mansoni	Schistosoma mansoni	Schistosoma		Schistosomatidae		Strigeidida	Digenea	Trematoda		Platyhelminthes	Metazoa	Eukaryota	1	hypothetical protein
256086313	XP_002579345.1	6183	Schistosoma mansoni	Schistosoma mansoni	Schistosoma		Schistosomatidae		Strigeidida	Digenea	Trematoda		Platyhelminthes	Metazoa	Eukaryota	1	CDGSH-type Zn finger-containing protein-like protein
297792477	XP_002864123.1	81972	Arabidopsis lyrata subsp. lyrata	Arabidopsis lyrata	Arabidopsis		Brassicaceae		Brassicales	rosids			Streptophyta	Viridiplantae	Eukaryota	1	hypothetical protein ARALYDRAFT_495239
18423312	NP_568764.1	3702	Arabidopsis thaliana	Arabidopsis thaliana	Arabidopsis		Brassicaceae		Brassicales	rosids			Streptophyta	Viridiplantae	Eukaryota	1	unknown protein
21554884	AAM63719.1	3702	Arabidopsis thaliana	Arabidopsis thaliana	Arabidopsis		Brassicaceae		Brassicales	rosids			Streptophyta	Viridiplantae	Eukaryota	1	unknown
255628565	ACU14627.1	3847	Glycine max	Glycine max	Glycine	Papilionoideae	Fabaceae		Fabales	rosids			Streptophyta	Viridiplantae	Eukaryota	1	unknown
115471983	NP_001059590.1	39947	Oryza sativa Japonica Group	Oryza sativa	Oryza	Ehrhartoideae	Poaceae		Poales	commelinids	Liliopsida		Streptophyta	Viridiplantae	Eukaryota	1	Os07g0467200
125558262	EAZ03798.1	39946	Oryza sativa Indica Group	Oryza sativa	Oryza	Ehrhartoideae	Poaceae		Poales	commelinids	Liliopsida		Streptophyta	Viridiplantae	Eukaryota	1	hypothetical protein OsI_25927
168055836	XP_001779929.1	145481	Physcomitrella patens subsp. patens	Physcomitrella patens	Physcomitrella		Funariaceae		Funariales	Funariidae	Bryopsida		Streptophyta	Viridiplantae	Eukaryota	1	predicted protein
168063771	XP_001783842.1	145481	Physcomitrella patens subsp. patens	Physcomitrella patens	Physcomitrella		Funariaceae		Funariales	Funariidae	Bryopsida		Streptophyta	Viridiplantae	Eukaryota	1	predicted protein
116778636	ABK20944.1	3332	Picea sitchensis	Picea sitchensis	Picea		Pinaceae		Coniferales		Coniferopsida		Streptophyta	Viridiplantae	Eukaryota	1	unknown
224122560	XP_002318867.1	3694	Populus trichocarpa	Populus trichocarpa	Populus		Salicaceae		Malpighiales	rosids			Streptophyta	Viridiplantae	Eukaryota	1	predicted protein
224134565	XP_002321854.1	3694	Populus trichocarpa	Populus trichocarpa	Populus		Salicaceae		Malpighiales	rosids			Streptophyta	Viridiplantae	Eukaryota	1	predicted protein
255539659	XP_002510894.1	3988	Ricinus communis	Ricinus communis	Ricinus	Acalyphoideae	Euphorbiaceae		Malpighiales	rosids			Streptophyta	Viridiplantae	Eukaryota	1	conserved hypothetical protein
242045594	XP_002460668.1	4558	Sorghum bicolor	Sorghum bicolor	Sorghum	Panicoideae	Poaceae		Poales	commelinids	Liliopsida		Streptophyta	Viridiplantae	Eukaryota	1	hypothetical protein SORBIDRAFT_02g032870
225455596	XP_002269624.1	29760	Vitis vinifera	Vitis vinifera	Vitis		Vitaceae		Vitales	rosids			Streptophyta	Viridiplantae	Eukaryota	1	PREDICTED: similar to kinesin like protein
296084105	CBI24493.3	29760	Vitis vinifera	Vitis vinifera	Vitis		Vitaceae		Vitales	rosids			Streptophyta	Viridiplantae	Eukaryota	1	unnamed protein product
195605322	ACG24491.1	4577	Zea mays	Zea mays	Zea	Panicoideae	Poaceae		Poales	commelinids	Liliopsida		Streptophyta	Viridiplantae	Eukaryota	1	kinesin like protein
226496163	NP_001147357.1	4577	Zea mays	Zea mays	Zea	Panicoideae	Poaceae		Poales	commelinids	Liliopsida		Streptophyta	Viridiplantae	Eukaryota	1	kinesin like protein
167519587	XP_001744133.1	431895	Monosiga brevicollis MX1	Monosiga brevicollis	Monosiga		Codonosigidae		Choanoflagellida						Eukaryota	1	hypothetical protein
301095317	XP_002896759.1	403677	Phytophthora infestans T30-4	Phytophthora infestans	Phytophthora				Peronosporales						Eukaryota	1	zinc finger CDGSH domain-containing protein 1
126460019	YP_001056297.1	410359	Pyrobaculum calidifontis JCM 11548	Pyrobaculum calidifontis	Pyrobaculum		Thermoproteaceae		Thermoproteales		Thermoprotei		Crenarchaeota		Archaea	3	zinc finger CDGSH-type domain-containing protein
14601485	NP_148024.1	272557	Aeropyrum pernix K1	Aeropyrum pernix	Aeropyrum		Desulfurococcaceae		Desulfurococcales		Thermoprotei		Crenarchaeota		Archaea	3	hypothetical protein APE_1559a
146303051	YP_001190367.1	399549	Metallosphaera sedula DSM 5348	Metallosphaera sedula	Metallosphaera		Sulfolobaceae		Sulfolobales		Thermoprotei		Crenarchaeota		Archaea	3	zinc finger CDGSH-type domain-containing protein
159041642	YP_001540894.1	397948	Caldivirga maquilingensis IC-167	Caldivirga maquilingensis	Caldivirga		Thermoproteaceae		Thermoproteales		Thermoprotei		Crenarchaeota		Archaea	3	zinc finger CDGSH-type domain-containing protein
16081256	NP_393562.1	273075	Thermoplasma acidophilum DSM 1728	Thermoplasma acidophilum	Thermoplasma		Thermoplasmataceae		Thermoplasmatales		Thermoplasmata		Euryarchaeota		Archaea	3	hypothetical protein Ta0083
13541001	NP_110689.1	273116	Thermoplasma volcanium GSS1	Thermoplasma volcanium	Thermoplasma		Thermoplasmataceae		Thermoplasmatales		Thermoplasmata		Euryarchaeota		Archaea	3	hypothetical protein TVN0170
257076461	ZP_05570822.1	333146	Ferroplasma acidarmanus fer1	Ferroplasma acidarmanus	Ferroplasma		Ferroplasmaceae		Thermoplasmatales		Thermoplasmata		Euryarchaeota		Archaea	3	hypothetical protein Faci_05325
110668349	YP_658160.1	362976	Haloquadratum walsbyi DSM 16790	Haloquadratum walsbyi	Haloquadratum		Halobacteriaceae		Halobacteriales		Halobacteria		Euryarchaeota		Archaea	3	hypothetical protein HQ2429A
222479741	YP_002565978.1	416348	Halorubrum lacusprofundi ATCC 49239	Halorubrum lacusprofundi	Halorubrum		Halobacteriaceae		Halobacteriales		Halobacteria		Euryarchaeota		Archaea	3	zinc finger CDGSH-type domain protein
284013416	ADB59367.1	543526	Haloterrigena turkmenica DSM 5511	Haloterrigena turkmenica	Haloterrigena		Halobacteriaceae		Halobacteriales		Halobacteria		Euryarchaeota		Archaea	3	Iron sulphur domain-containing	CDGSH-type
257387606	YP_003177379.1	485914	Halomicrobium mukohataei DSM 12286	Halomicrobium mukohataei	Halomicrobium		Halobacteriaceae		Halobacteriales		Halobacteria		Euryarchaeota		Archaea	3	zinc finger CDGSH-type domain protein
288819061	YP_003433409.1	608538	Hydrogenobacter thermophilus TK-6	Hydrogenobacter thermophilus	Hydrogenobacter		Aquificaceae		Aquificales		Aquificae		Aquificae		Bacteria	3	hypothetical protein HTH_1764
289181627	ADC88871.1	638303	Thermocrinis albus DSM 14484	Thermocrinis albus	Thermocrinis		Aquificaceae		Aquificales		Aquificae		Aquificae		Bacteria	3	Iron sulphur domain-containing	CDGSH-type
163782574	ZP_02177571.1	392423	Hydrogenivirga sp. 128-5-R1-1	Hydrogenivirga sp. 128-5-R1-1	Hydrogenivirga		Aquificaceae		Aquificales		Aquificae		Aquificae		Bacteria	3	hypothetical protein HG1285_16860
195953880	YP_002122170.1	380749	Hydrogenobaculum sp. Y04AAS1	Hydrogenobaculum sp. Y04AAS1	Hydrogenobaculum		Aquificaceae		Aquificales		Aquificae		Aquificae		Bacteria	3	zinc finger CDGSH-type domain protein
294506183	YP_003570241.1	761659	Salinibacter ruber M8	Salinibacter ruber	Salinibacter		Rhodothermaceae		Sphingobacteriales		Sphingobacteria		Bacteroidetes		Bacteria	3	hypothetical protein SRM_00368
83815734	YP_444439.1	309807	Salinibacter ruber DSM 13855	Salinibacter ruber	Salinibacter		Rhodothermaceae		Sphingobacteriales		Sphingobacteria		Bacteroidetes		Bacteria	3	hypothetical protein SRU_0293
313903326	ZP_07836718.1	867903	Thermaerobacter subterraneus DSM 13965	Thermaerobacter subterraneus	Thermaerobacter		Clostridiales Family XVII. Incertae Sedis		Clostridiales		Clostridia		Firmicutes		Bacteria	3	Iron sulfur-containing domain	CDGSH-type
188026217	ZP_02997823.1	471874	Providencia stuartii ATCC 25827	Providencia stuartii	Providencia		Enterobacteriaceae		Enterobacteriales		Gammaproteobacteria		Proteobacteria		Bacteria	3	hypothetical protein PROSTU_03328
307818370	ZP_07648668.1	401053	Acidobacterium sp. SP1PR4	Acidobacterium sp. SP1PR4	Acidobacterium		Acidobacteriaceae		Acidobacteriales		Acidobacteria		Acidobacteria		Bacteria	4	Iron sulfur domain-containing	CDGSH-type
299139263	ZP_07032439.1	682795	Acidobacterium sp. MP5ACTX8	Acidobacterium sp. MP5ACTX8	Acidobacterium		Acidobacteriaceae		Acidobacteriales		Acidobacteria		Acidobacteria		Bacteria	4	Iron sulfur domain-containing	CDGSH-type
300730290	ZP_07063640.1	696844	Acidobacterium sp. MP5ACTX9	Acidobacterium sp. MP5ACTX9	Acidobacterium		Acidobacteriaceae		Acidobacteriales		Acidobacteria		Acidobacteria		Bacteria	4	Iron sulfur domain-containing	CDGSH-type
225871818	YP_002753272.1	240015	Acidobacterium capsulatum ATCC 51196	Acidobacterium capsulatum	Acidobacterium		Acidobacteriaceae		Acidobacteriales		Acidobacteria		Acidobacteria		Bacteria	4	hypothetical protein ACP_0124
94970285	YP_592333.1	204669	Candidatus Koribacter versatilis Ellin345	Candidatus Koribacter versatilis	Candidatus Koribacter								Acidobacteria		Bacteria	4	Zinc finger	CDGSH-type
116624391	YP_826547.1	234267	Candidatus Solibacter usitatus Ellin6076	Candidatus Solibacter usitatus	Candidatus Solibacter		Solibacteraceae		Solibacterales		Solibacteres		Acidobacteria		Bacteria	4	zinc finger CDGSH-type domain-containing protein
283947366	ADB50110.1	469383	Conexibacter woesei DSM 14684	Conexibacter woesei	Conexibacter		Conexibacteraceae		Solirubrobacterales	Rubrobacteridae	Actinobacteria		Actinobacteria		Bacteria	4	Iron sulphur domain-containing	CDGSH-type
296036509	ZP_06829101.1	525370	Rhodococcus equi ATCC 33707	Rhodococcus equi	Rhodococcus		Nocardiaceae	Corynebacterineae	Actinomycetales	Actinobacteridae	Actinobacteria		Actinobacteria		Bacteria	4	zinc finger domain protein
312140055	YP_004007391.1	685727	Rhodococcus equi 103S	Rhodococcus equi	Rhodococcus		Nocardiaceae	Corynebacterineae	Actinomycetales	Actinobacteridae	Actinobacteria		Actinobacteria		Bacteria	4	hypothetical protein REQ_26850
226304759	YP_002764717.1	234621	Rhodococcus erythropolis PR4	Rhodococcus erythropolis	Rhodococcus		Nocardiaceae	Corynebacterineae	Actinomycetales	Actinobacteridae	Actinobacteria		Actinobacteria		Bacteria	4	hypothetical protein RER_12700
269794631	YP_003314086.1	446469	Sanguibacter keddieii DSM 10542	Sanguibacter keddieii	Sanguibacter		Sanguibacteraceae	Micrococcineae	Actinomycetales	Actinobacteridae	Actinobacteria		Actinobacteria		Bacteria	4	iron-binding zinc finger protein	CDGSH type
308178949	YP_003918355.1	861360	Arthrobacter arilaitensis Re117	Arthrobacter arilaitensis	Arthrobacter		Micrococcaceae	Micrococcineae	Actinomycetales	Actinobacteridae	Actinobacteria		Actinobacteria		Bacteria	4	zinc finger domain-containing protein
308178963	YP_003918369.1	861360	Arthrobacter arilaitensis Re117	Arthrobacter arilaitensis	Arthrobacter		Micrococcaceae	Micrococcineae	Actinomycetales	Actinobacteridae	Actinobacteria		Actinobacteria		Bacteria	4	zinc finger domain-containing protein
147830375	CAN01310.1	443906	Clavibacter michiganensis subsp. michiganensis NCPPB 382	Clavibacter michiganensis	Clavibacter		Microbacteriaceae	Micrococcineae	Actinomycetales	Actinobacteridae	Actinobacteria		Actinobacteria		Bacteria	4	unnamed protein product
170781429	YP_001709761.1	31964	Clavibacter michiganensis subsp. sepedonicus	Clavibacter michiganensis	Clavibacter		Microbacteriaceae	Micrococcineae	Actinomycetales	Actinobacteridae	Actinobacteria		Actinobacteria		Bacteria	4	hypothetical protein CMS_1018
116672131	YP_833064.1	290399	Arthrobacter sp. FB24	Arthrobacter sp. FB24	Arthrobacter		Micrococcaceae	Micrococcineae	Actinomycetales	Actinobacteridae	Actinobacteria		Actinobacteria		Bacteria	4	zinc finger CDGSH-type domain-containing protein
284028713	YP_003378644.1	479435	Kribbella flavida DSM 17836	Kribbella flavida	Kribbella		Nocardioidaceae	Propionibacterineae	Actinomycetales	Actinobacteridae	Actinobacteria		Actinobacteria		Bacteria	4	zinc finger CDGSH-type domain-containing protein
184201911	YP_001856118.1	378753	Kocuria rhizophila DC2201	Kocuria rhizophila	Kocuria		Micrococcaceae	Micrococcineae	Actinomycetales	Actinobacteridae	Actinobacteria		Actinobacteria		Bacteria	4	hypothetical protein KRH_22650
302867339	YP_003835976.1	644283	Micromonospora aurantiaca ATCC 27029	Micromonospora aurantiaca	Micromonospora		Micromonosporaceae	Micromonosporineae	Actinomycetales	Actinobacteridae	Actinobacteria		Actinobacteria		Bacteria	4	Iron sulphur-containing domain	CDGSH-type
238059904	ZP_04604613.1	219305	Micromonospora sp. ATCC 39149	Micromonospora sp. ATCC 39149	Micromonospora		Micromonosporaceae	Micromonosporineae	Actinomycetales	Actinobacteridae	Actinobacteria		Actinobacteria		Bacteria	4	hypothetical protein MCAG_00870
284991814	YP_003410368.1	526225	Geodermatophilus obscurus DSM 43160	Geodermatophilus obscurus	Geodermatophilus		Geodermatophilaceae	Frankineae	Actinomycetales	Actinobacteridae	Actinobacteria		Actinobacteria		Bacteria	4	Iron sulphur domain-containing	CDGSH-type
283947751	ADB50495.1	469383	Conexibacter woesei DSM 14684	Conexibacter woesei	Conexibacter		Conexibacteraceae		Solirubrobacterales	Rubrobacteridae	Actinobacteria		Actinobacteria		Bacteria	4	Iron sulphur domain-containing	CDGSH-type
256825699	YP_003149659.1	478801	Kytococcus sedentarius DSM 20547	Kytococcus sedentarius	Kytococcus		Dermacoccaceae	Micrococcineae	Actinomycetales	Actinobacteridae	Actinobacteria		Actinobacteria		Bacteria	4	iron-binding zinc finger protein	CDGSH type
311741852	ZP_07715663.1	585531	Aeromicrobium marinum DSM 15272	Aeromicrobium marinum	Aeromicrobium		Nocardioidaceae	Propionibacterineae	Actinomycetales	Actinobacteridae	Actinobacteria		Actinobacteria		Bacteria	4	zinc finger CDGSH type superfamily protein
302562331	ZP_07314673.1	467200	Streptomyces griseoflavus Tu4000	Streptomyces griseoflavus	Streptomyces		Streptomycetaceae	Streptomycineae	Actinomycetales	Actinobacteridae	Actinobacteria		Actinobacteria		Bacteria	4	zinc finger CDGSH type superfamily protein
291435450	ZP_06574840.1	566461	Streptomyces ghanaensis ATCC 14672	Streptomyces ghanaensis	Streptomyces		Streptomycetaceae	Streptomycineae	Actinomycetales	Actinobacteridae	Actinobacteria		Actinobacteria		Bacteria	4	conserved hypothetical protein
302556026	ZP_07308368.1	591159	Streptomyces viridochromogenes DSM 40736	Streptomyces viridochromogenes	Streptomyces		Streptomycetaceae	Streptomycineae	Actinomycetales	Actinobacteridae	Actinobacteria		Actinobacteria		Bacteria	4	conserved hypothetical protein
297204300	ZP_06921697.1	463191	Streptomyces sviceus ATCC 29083	Streptomyces sviceus	Streptomyces		Streptomycetaceae	Streptomycineae	Actinomycetales	Actinobacteridae	Actinobacteria		Actinobacteria		Bacteria	4	conserved hypothetical protein
289773569	ZP_06532947.1	457428	Streptomyces lividans TK24	Streptomyces lividans	Streptomyces		Streptomycetaceae	Streptomycineae	Actinomycetales	Actinobacteridae	Actinobacteria		Actinobacteria		Bacteria	4	conserved hypothetical protein
21219285	NP_625064.1	100226	Streptomyces coelicolor A3(2)	Streptomyces coelicolor	Streptomyces		Streptomycetaceae	Streptomycineae	Actinomycetales	Actinobacteridae	Actinobacteria		Actinobacteria		Bacteria	4	hypothetical protein SCO0761
290960212	YP_003491394.1	680198	Streptomyces scabiei 87.22	Streptomyces scabiei	Streptomyces		Streptomycetaceae	Streptomycineae	Actinomycetales	Actinobacteridae	Actinobacteria		Actinobacteria		Bacteria	4	hypothetical protein SCAB_58321
29833737	NP_828371.1	227882	Streptomyces avermitilis MA-4680	Streptomyces avermitilis	Streptomyces		Streptomycetaceae	Streptomycineae	Actinomycetales	Actinobacteridae	Actinobacteria		Actinobacteria		Bacteria	4	hypothetical protein SAV_7195
295839040	ZP_06825973.1	465543	Streptomyces sp. SPB74	Streptomyces sp. SPB74	Streptomyces		Streptomycetaceae	Streptomycineae	Actinomycetales	Actinobacteridae	Actinobacteria		Actinobacteria		Bacteria	4	zinc finger CDGSH type superfamily protein
302518895	ZP_07271237.1	591157	Streptomyces sp. SPB78	Streptomyces sp. SPB78	Streptomyces		Streptomycetaceae	Streptomycineae	Actinomycetales	Actinobacteridae	Actinobacteria		Actinobacteria		Bacteria	4	conserved hypothetical protein
254381771	ZP_04997135.1	465541	Streptomyces sp. Mg1	Streptomyces sp. Mg1	Streptomyces		Streptomycetaceae	Streptomycineae	Actinomycetales	Actinobacteridae	Actinobacteria		Actinobacteria		Bacteria	4	conserved hypothetical protein
302538093	ZP_07290435.1	253839	Streptomyces sp. C	Streptomyces sp. C	Streptomyces		Streptomycetaceae	Streptomycineae	Actinomycetales	Actinobacteridae	Actinobacteria		Actinobacteria		Bacteria	4	predicted protein
182440237	YP_001827956.1	455632	Streptomyces griseus subsp. griseus NBRC 13350	Streptomyces griseus	Streptomyces		Streptomycetaceae	Streptomycineae	Actinomycetales	Actinobacteridae	Actinobacteria		Actinobacteria		Bacteria	4	hypothetical protein SGR_6444
291442927	ZP_06582317.1	457431	Streptomyces roseosporus NRRL 15998	Streptomyces filamentosus	Streptomyces		Streptomycetaceae	Streptomycineae	Actinomycetales	Actinobacteridae	Actinobacteria		Actinobacteria		Bacteria	4	conserved hypothetical protein
297196308	ZP_06913706.1	457429	Streptomyces pristinaespiralis ATCC 25486	Streptomyces pristinaespiralis	Streptomyces		Streptomycetaceae	Streptomycineae	Actinomycetales	Actinobacteridae	Actinobacteria		Actinobacteria		Bacteria	4	conserved hypothetical protein
256376434	YP_003100094.1	446462	Actinosynnema mirum DSM 43827	Actinosynnema mirum	Actinosynnema		Actinosynnemataceae	Pseudonocardineae	Actinomycetales	Actinobacteridae	Actinobacteria		Actinobacteria		Bacteria	4	zinc finger CDGSH-type domain protein
302526688	ZP_07279030.1	591158	Streptomyces sp. AA4	Streptomyces sp. AA4	Streptomyces		Streptomycetaceae	Streptomycineae	Actinomycetales	Actinobacteridae	Actinobacteria		Actinobacteria		Bacteria	4	predicted protein
307325283	ZP_07604486.1	653045	Streptomyces violaceusniger Tu 4113	Streptomyces violaceusniger	Streptomyces		Streptomycetaceae	Streptomycineae	Actinomycetales	Actinobacteridae	Actinobacteria		Actinobacteria		Bacteria	4	Iron sulfur domain-containing	CDGSH-type
302540723	ZP_07293065.1	457427	Streptomyces hygroscopicus ATCC 53653	Streptomyces hygroscopicus	Streptomyces		Streptomycetaceae	Streptomycineae	Actinomycetales	Actinobacteridae	Actinobacteria		Actinobacteria		Bacteria	4	zinc finger CDGSH type superfamily protein
257055192	YP_003133024.1	471857	Saccharomonospora viridis DSM 43017	Saccharomonospora viridis	Saccharomonospora		Pseudonocardiaceae	Pseudonocardineae	Actinomycetales	Actinobacteridae	Actinobacteria		Actinobacteria		Bacteria	4	iron-binding zinc finger protein	CDGSH type
269126681	YP_003300051.1	471852	Thermomonospora curvata DSM 43183	Thermomonospora curvata	Thermomonospora		Thermomonosporaceae	Streptosporangineae	Actinomycetales	Actinobacteridae	Actinobacteria		Actinobacteria		Bacteria	4	zinc finger CDGSH-type domain-containing protein
54026828	YP_121070.1	247156	Nocardia farcinica IFM 10152	Nocardia farcinica	Nocardia		Nocardiaceae	Corynebacterineae	Actinomycetales	Actinobacteridae	Actinobacteria		Actinobacteria		Bacteria	4	hypothetical protein nfa48540
311894174	BAJ26582.1	452652	Kitasatospora setae KM-6054	Kitasatospora setae	Kitasatospora		Streptomycetaceae	Streptomycineae	Actinomycetales	Actinobacteridae	Actinobacteria		Actinobacteria		Bacteria	4	hypothetical protein KSE_07420
315446630	YP_004079509.1	278137	Mycobacterium sp. Spyr1	Mycobacterium sp. Spyr1	Mycobacterium		Mycobacteriaceae	Corynebacterineae	Actinomycetales	Actinobacteridae	Actinobacteria		Actinobacteria		Bacteria	4	iron-binding zinc finger protein	CDGSH type
145221633	YP_001132311.1	350054	Mycobacterium gilvum PYR-GCK	Mycobacterium gilvum	Mycobacterium		Mycobacteriaceae	Corynebacterineae	Actinomycetales	Actinobacteridae	Actinobacteria		Actinobacteria		Bacteria	4	zinc finger CDGSH-type domain-containing protein
120406732	YP_956561.1	350058	Mycobacterium vanbaalenii PYR-1	Mycobacterium vanbaalenii	Mycobacterium		Mycobacteriaceae	Corynebacterineae	Actinomycetales	Actinobacteridae	Actinobacteria		Actinobacteria		Bacteria	4	zinc finger CDGSH-type domain-containing protein
126437783	YP_001073474.1	164757	Mycobacterium sp. JLS	Mycobacterium sp. JLS	Mycobacterium		Mycobacteriaceae	Corynebacterineae	Actinomycetales	Actinobacteridae	Actinobacteria		Actinobacteria		Bacteria	4	zinc finger CDGSH-type domain-containing protein
119870967	YP_940919.1	189918	Mycobacterium sp. KMS	Mycobacterium sp. KMS	Mycobacterium		Mycobacteriaceae	Corynebacterineae	Actinomycetales	Actinobacteridae	Actinobacteria		Actinobacteria		Bacteria	4	zinc finger CDGSH-type domain-containing protein
118470590	YP_886144.1	246196	Mycobacterium smegmatis str. MC2 155	Mycobacterium smegmatis	Mycobacterium		Mycobacteriaceae	Corynebacterineae	Actinomycetales	Actinobacteridae	Actinobacteria		Actinobacteria		Bacteria	4	hypothetical protein MSMEG_1772
262204126	YP_003275334.1	526226	Gordonia bronchialis DSM 43247	Gordonia bronchialis	Gordonia		Gordoniaceae	Corynebacterineae	Actinomycetales	Actinobacteridae	Actinobacteria		Actinobacteria		Bacteria	4	iron sulphur domain-containing	CDGSH-type
169241562	CAM62590.1	36809	Mycobacterium abscessus	Mycobacterium abscessus	Mycobacterium		Mycobacteriaceae	Corynebacterineae	Actinomycetales	Actinobacteridae	Actinobacteria		Actinobacteria		Bacteria	4	Conserved hypothetical protein
297562401	YP_003681375.1	446468	Nocardiopsis dassonvillei subsp. dassonvillei DSM 43111	Nocardiopsis dassonvillei	Nocardiopsis		Nocardiopsaceae	Streptosporangineae	Actinomycetales	Actinobacteridae	Actinobacteria		Actinobacteria		Bacteria	4	Iron sulfur domain-containing	CDGSH-type
152967303	YP_001363087.1	266940	Kineococcus radiotolerans SRS30216	Kineococcus radiotolerans	Kineococcus		Kineosporiaceae	Kineosporiineae	Actinomycetales	Actinobacteridae	Actinobacteria		Actinobacteria		Bacteria	4	zinc finger CDGSH-type domain protein
291451153	ZP_06590543.1	457425	Streptomyces albus J1074	Streptomyces albus	Streptomyces		Streptomycetaceae	Streptomycineae	Actinomycetales	Actinobacteridae	Actinobacteria		Actinobacteria		Bacteria	4	conserved hypothetical protein
256395759	YP_003117323.1	479433	Catenulispora acidiphila DSM 44928	Catenulispora acidiphila	Catenulispora		Catenulisporaceae	Catenulisporineae	Actinomycetales	Actinobacteridae	Actinobacteria		Actinobacteria		Bacteria	4	zinc finger CDGSH-type domain protein
229240413	ZP_04364813.1	446466	Cellulomonas flavigena DSM 20109	Cellulomonas flavigena	Cellulomonas		Cellulomonadaceae	Micrococcineae	Actinomycetales	Actinobacteridae	Actinobacteria		Actinobacteria		Bacteria	4	iron-binding zinc finger protein	CDGSH type
254773434	ZP_05214950.1	553481	Mycobacterium avium subsp. avium ATCC 25291	Mycobacterium avium	Mycobacterium		Mycobacteriaceae	Corynebacterineae	Actinomycetales	Actinobacteridae	Actinobacteria		Actinobacteria		Bacteria	4	zinc finger CDGSH-type domain-containing protein
254820814	ZP_05225815.1	487521	Mycobacterium intracellulare ATCC 13950	Mycobacterium intracellulare	Mycobacterium		Mycobacteriaceae	Corynebacterineae	Actinomycetales	Actinobacteridae	Actinobacteria		Actinobacteria		Bacteria	4	zinc finger CDGSH-type domain-containing protein
240172924	ZP_04751583.1	557599	Mycobacterium kansasii ATCC 12478	Mycobacterium kansasii	Mycobacterium		Mycobacteriaceae	Corynebacterineae	Actinomycetales	Actinobacteridae	Actinobacteria		Actinobacteria		Bacteria	4	zinc finger CDGSH-type domain-containing protein
229207863	ZP_04334311.1	446468	Nocardiopsis dassonvillei subsp. dassonvillei DSM 43111	Nocardiopsis dassonvillei	Nocardiopsis		Nocardiopsaceae	Streptosporangineae	Actinomycetales	Actinobacteridae	Actinobacteria		Actinobacteria		Bacteria	4	iron-binding zinc finger protein	CDGSH type
226359626	YP_002777404.1	632772	Rhodococcus opacus B4	Rhodococcus opacus	Rhodococcus		Nocardiaceae	Corynebacterineae	Actinomycetales	Actinobacteridae	Actinobacteria		Actinobacteria		Bacteria	4	hypothetical protein ROP_02120
239979274	ZP_04701798.1	457425	Streptomyces albus J1074	Streptomyces albus	Streptomyces		Streptomycetaceae	Streptomycineae	Actinomycetales	Actinobacteridae	Actinobacteria		Actinobacteria		Bacteria	4	hypothetical protein SalbJ_07549
291451153	ZP_06590543.1	457425	Streptomyces albus J1074	Streptomyces albus	Streptomyces		Streptomycetaceae	Streptomycineae	Actinomycetales	Actinobacteridae	Actinobacteria		Actinobacteria		Bacteria	4	conserved hypothetical protein
260454379	ZP_05802778.1	591167	Streptomyces flavogriseus ATCC 33331	Streptomyces flavogriseus	Streptomyces		Streptomycetaceae	Streptomycineae	Actinomycetales	Actinobacteridae	Actinobacteria		Actinobacteria		Bacteria	4	zinc finger CDGSH-type domain protein
256774498	ZP_05512961.1	457427	Streptomyces hygroscopicus ATCC 53653	Streptomyces hygroscopicus	Streptomyces		Streptomycetaceae	Streptomycineae	Actinomycetales	Actinobacteridae	Actinobacteria		Actinobacteria		Bacteria	4	hypothetical protein ShygA5_06104
134100706	YP_001106367.1	405948	Saccharopolyspora erythraea NRRL 2338	Saccharopolyspora erythraea	Saccharopolyspora		Pseudonocardiaceae	Pseudonocardineae	Actinomycetales	Actinobacteridae	Actinobacteria		Actinobacteria		Bacteria	4	hypothetical protein SACE_4173
225011462	ZP_03701900.1	487796	Flavobacteria bacterium MS024-2A	Flavobacteria bacterium MS024-2A							Flavobacteria		Bacteroidetes		Bacteria	4	conserved hypothetical protein
189466175	ZP_03014960.1	471870	Bacteroides intestinalis DSM 17393	Bacteroides intestinalis	Bacteroides		Bacteroidaceae		Bacteroidales		Bacteroidia		Bacteroidetes		Bacteria	4	hypothetical protein BACINT_02545
312885305	ZP_07744976.1	714943	Mucilaginibacter paludis DSM 18603	Mucilaginibacter paludis	Mucilaginibacter		Sphingobacteriaceae		Sphingobacteriales		Sphingobacteria		Bacteroidetes		Bacteria	4	Iron sulfur domain-containing	CDGSH-type
149276359	ZP_01882503.1	391596	Pedobacter sp. BAL39	Pedobacter sp. BAL39	Pedobacter		Sphingobacteriaceae		Sphingobacteriales		Sphingobacteria		Bacteroidetes		Bacteria	4	zinc finger	CDGSH-type domain protein
255532320	YP_003092692.1	485917	Pedobacter heparinus DSM 2366	Pedobacter heparinus	Pedobacter		Sphingobacteriaceae		Sphingobacteriales		Sphingobacteria		Bacteroidetes		Bacteria	4	zinc finger CDGSH-type domain protein
146153036	ABQ03890.1	376686	Flavobacterium johnsoniae UW101	Flavobacterium johnsoniae	Flavobacterium		Flavobacteriaceae		Flavobacteriales		Flavobacteria		Bacteroidetes		Bacteria	4	zinc finger	CDGSH-type domain protein
120436291	YP_861977.1	411154	Gramella forsetii KT0803	Gramella forsetii	Gramella		Flavobacteriaceae		Flavobacteriales		Flavobacteria		Bacteroidetes		Bacteria	4	CDGSH-type Zn-finger-domain-containing protein
313203414	YP_004042071.1	694427	Paludibacter propionicigenes WB4	Paludibacter propionicigenes	Paludibacter		Porphyromonadaceae		Bacteroidales		Bacteroidia		Bacteroidetes		Bacteria	4	iron sulfur-containing domain	cdgsh-type
218130852	ZP_03459656.1	483216	Bacteroides eggerthii DSM 20697	Bacteroides eggerthii	Bacteroides		Bacteroidaceae		Bacteroidales		Bacteroidia		Bacteroidetes		Bacteria	4	hypothetical protein BACEGG_02447
224539411	ZP_03679950.1	537012	Bacteroides cellulosilyticus DSM 14838	Bacteroides cellulosilyticus	Bacteroides		Bacteroidaceae		Bacteroidales		Bacteroidia		Bacteroidetes		Bacteria	4	hypothetical protein BACCELL_04316
193213876	YP_001995075.1	517418	Chloroherpeton thalassium ATCC 35110	Chloroherpeton thalassium	Chloroherpeton		Chlorobiaceae		Chlorobiales		Chlorobia		Chlorobi		Bacteria	4	zinc finger CDGSH-type domain-containing protein
269788492	ACZ40634.1	479434	Sphaerobacter thermophilus DSM 20745	Sphaerobacter thermophilus	Sphaerobacter		Sphaerobacteraceae	Sphaerobacterineae	Sphaerobacterales	Sphaerobacteridae	Thermomicrobia		Chloroflexi		Bacteria	4	Iron sulphur domain-containing	CDGSH-type
254422816	ZP_05036534.1	91464	Synechococcus sp. PCC 7335	Synechococcus sp. PCC 7335	Synechococcus				Chroococcales				Cyanobacteria		Bacteria	4	hypothetical protein S7335_2968
46199245	YP_004912.1	262724	Thermus thermophilus HB27	Thermus thermophilus	Thermus		Thermaceae		Thermales		Deinococci		Deinococcus-Thermus		Bacteria	4	hypothetical protein TTC0943
55981278	YP_144575.1	300852	Thermus thermophilus HB8	Thermus thermophilus	Thermus		Thermaceae		Thermales		Deinococci		Deinococcus-Thermus		Bacteria	4	hypothetical protein TTHA1309
218296495	ZP_03497223.1	498848	Thermus aquaticus Y51MC23	Thermus aquaticus	Thermus		Thermaceae		Thermales		Deinococci		Deinococcus-Thermus		Bacteria	4	zinc finger CDGSH-type domain protein
297565078	YP_003684050.1	526227	Meiothermus silvanus DSM 9946	Meiothermus silvanus	Meiothermus		Thermaceae		Thermales		Deinococci		Deinococcus-Thermus		Bacteria	4	Iron sulfur domain-containing	CDGSH-type
290472126	ADD29545.1	504728	Meiothermus ruber DSM 1279	Meiothermus ruber	Meiothermus		Thermaceae		Thermales		Deinococci		Deinococcus-Thermus		Bacteria	4	zinc finger CDGSH-type domain protein
313679043	YP_004056782.1	670487	Oceanithermus profundus DSM 14977	Oceanithermus profundus	Oceanithermus		Thermaceae		Thermales		Deinococci		Deinococcus-Thermus		Bacteria	4	iron sulfur-containing domain	cdgsh-type
46200272	YP_005939.1	262724	Thermus thermophilus HB27	Thermus thermophilus	Thermus		Thermaceae		Thermales		Deinococci		Deinococcus-Thermus		Bacteria	4	hypothetical protein TTC1970
55979995	YP_143292.1	300852	Thermus thermophilus HB8	Thermus thermophilus	Thermus		Thermaceae		Thermales		Deinococci		Deinococcus-Thermus		Bacteria	4	hypothetical protein TTHA0026
218294727	ZP_03495581.1	498848	Thermus aquaticus Y51MC23	Thermus aquaticus	Thermus		Thermaceae		Thermales		Deinococci		Deinococcus-Thermus		Bacteria	4	zinc finger CDGSH-type domain protein
297565232	YP_003684204.1	526227	Meiothermus silvanus DSM 9946	Meiothermus silvanus	Meiothermus		Thermaceae		Thermales		Deinococci		Deinococcus-Thermus		Bacteria	4	Iron sulfur domain-containing	CDGSH-type
290471492	ADD28911.1	504728	Meiothermus ruber DSM 1279	Meiothermus ruber	Meiothermus		Thermaceae		Thermales		Deinococci		Deinococcus-Thermus		Bacteria	4	zinc finger CDGSH-type domain protein
313679276	YP_004057015.1	670487	Oceanithermus profundus DSM 14977	Oceanithermus profundus	Oceanithermus		Thermaceae		Thermales		Deinococci		Deinococcus-Thermus		Bacteria	4	iron sulfur-containing domain	cdgsh-type
295410590	ADG05082.1	562970	Bacillus tusciae DSM 2912	Bacillus tusciae			Alicyclobacillaceae		Bacillales		Bacilli		Firmicutes		Bacteria	4	Iron sulfur domain-containing	CDGSH-type
226312767	YP_002772661.1	358681	Brevibacillus brevis NBRC 100599	Brevibacillus brevis	Brevibacillus		Paenibacillaceae		Bacillales		Bacilli		Firmicutes		Bacteria	4	hypothetical protein BBR47_31800
288547903	ADC51786.1	398511	Bacillus pseudofirmus OF4	Bacillus pseudofirmus	Bacillus		Bacillaceae		Bacillales		Bacilli		Firmicutes		Bacteria	4	hypothetical protein BpOF4_18735
52080886	YP_079677.1	279010	Bacillus licheniformis ATCC 14580	Bacillus licheniformis	Bacillus		Bacillaceae		Bacillales		Bacilli		Firmicutes		Bacteria	4	hypothetical protein BL05254
311030637	ZP_07708727.1	406124	Bacillus sp. m3-13	Bacillus sp. m3-13	Bacillus		Bacillaceae		Bacillales		Bacilli		Firmicutes		Bacteria	4	hypothetical protein Bm3-1_08851
254744114	ZP_05201797.1	205919	Bacillus anthracis str. Kruger B	Bacillus anthracis	Bacillus		Bacillaceae		Bacillales		Bacilli		Firmicutes		Bacteria	4	hypothetical protein BantKB_24445
49187014	YP_030267.1	260799	Bacillus anthracis str. Sterne	Bacillus anthracis	Bacillus		Bacillaceae		Bacillales		Bacilli		Firmicutes		Bacteria	4	hypothetical protein BAS4016
49478535	YP_038169.1	281309	Bacillus thuringiensis serovar konkukian str. 97-27	Bacillus thuringiensis	Bacillus		Bacillaceae		Bacillales		Bacilli		Firmicutes		Bacteria	4	hypothetical protein BT9727_3849
65321501	ZP_00394460.1	191218	Bacillus anthracis str. A2012	Bacillus anthracis	Bacillus		Bacillaceae		Bacillales		Bacilli		Firmicutes		Bacteria	4	COG3369: Uncharacterized conserved protein
30264186	NP_846563.1	198094	Bacillus anthracis str. Ames	Bacillus anthracis	Bacillus		Bacillaceae		Bacillales		Bacilli		Firmicutes		Bacteria	4	hypothetical protein BA_4330
42739151	AAS43078.1	222523	Bacillus cereus ATCC 10987	Bacillus cereus	Bacillus		Bacillaceae		Bacillales		Bacilli		Firmicutes		Bacteria	4	conserved hypothetical protein
30022195	NP_833826.1	226900	Bacillus cereus ATCC 14579	Bacillus cereus	Bacillus		Bacillaceae		Bacillales		Bacilli		Firmicutes		Bacteria	4	hypothetical protein BC4108
165871171	ZP_02215821.1	486624	Bacillus anthracis str. A0488	Bacillus anthracis	Bacillus		Bacillaceae		Bacillales		Bacilli		Firmicutes		Bacteria	4	conserved hypothetical protein
163864048	ABY45107.1	315730	Bacillus weihenstephanensis KBAB4	Bacillus weihenstephanensis	Bacillus		Bacillaceae		Bacillales		Bacilli		Firmicutes		Bacteria	4	zinc finger CDGSH-type domain protein
167633487	ZP_02391811.1	486621	Bacillus anthracis str. A0442	Bacillus anthracis	Bacillus		Bacillaceae		Bacillales		Bacilli		Firmicutes		Bacteria	4	conserved hypothetical protein
152025270	ABS23040.1	315749	Bacillus cytotoxicus NVH 391-98	Bacillus cytotoxicus	Bacillus		Bacillaceae		Bacillales		Bacilli		Firmicutes		Bacteria	4	zinc finger CDGSH-type domain protein
149181640	ZP_01860133.1	161544	Bacillus sp. SG-1	Bacillus sp. SG-1	Bacillus		Bacillaceae		Bacillales		Bacilli		Firmicutes		Bacteria	4	hypothetical protein BSG1_07911
294501155	YP_003564855.1	545693	Bacillus megaterium QM B1551	Bacillus megaterium	Bacillus		Bacillaceae		Bacillales		Bacilli		Firmicutes		Bacteria	4	hypothetical protein BMQ_4411
212638827	YP_002315347.1	491915	Anoxybacillus flavithermus WK1	Anoxybacillus flavithermus	Anoxybacillus		Bacillaceae		Bacillales		Bacilli		Firmicutes		Bacteria	4	Zinc finger domain containing protein (CDGSH-type)
239827619	YP_002950243.1	471223	Geobacillus sp. WCH70	Geobacillus sp. WCH70	Geobacillus		Bacillaceae		Bacillales		Bacilli		Firmicutes		Bacteria	4	zinc finger CDGSH-type domain protein
56420862	YP_148180.1	235909	Geobacillus kaustophilus HTA426	Geobacillus kaustophilus	Geobacillus		Bacillaceae		Bacillales		Bacilli		Firmicutes		Bacteria	4	hypothetical protein GK2327
138895898	YP_001126351.1	420246	Geobacillus thermodenitrificans NG80-2	Geobacillus thermodenitrificans	Geobacillus		Bacillaceae		Bacillales		Bacilli		Firmicutes		Bacteria	4	hypothetical protein GTNG_2257
261374294	ACX77037.1	544556	Geobacillus sp. Y412MC61	Geobacillus sp. Y412MC61	Geobacillus		Bacillaceae		Bacillales		Bacilli		Firmicutes		Bacteria	4	Iron sulphur domain-containing	CDGSH-type
297582594	YP_003698374.1	439292	Bacillus selenitireducens MLS10	Bacillus selenitireducens	Bacillus		Bacillaceae		Bacillales		Bacilli		Firmicutes		Bacteria	4	Iron sulfur domain-containing protein
220930132	YP_002507041.1	394503	Clostridium cellulolyticum H10	Clostridium cellulolyticum	Clostridium		Clostridiaceae		Clostridiales		Clostridia		Firmicutes		Bacteria	4	zinc finger CDGSH-type domain protein
65321501	ZP_00394460.1	191218	Bacillus anthracis str. A2012	Bacillus anthracis	Bacillus		Bacillaceae		Bacillales		Bacilli		Firmicutes		Bacteria	4	COG3369: Uncharacterized conserved protein
229019322	ZP_04176148.1	526994	Bacillus cereus AH1273	Bacillus cereus	Bacillus		Bacillaceae		Bacillales		Bacilli		Firmicutes		Bacteria	4	hypothetical protein bcere0030_38290
229075816	ZP_04208793.1	526988	Bacillus cereus Rock4-18	Bacillus cereus	Bacillus		Bacillaceae		Bacillales		Bacilli		Firmicutes		Bacteria	4	hypothetical protein bcere0024_38260
229086679	ZP_04218847.1	526986	Bacillus cereus Rock3-44	Bacillus cereus	Bacillus		Bacillaceae		Bacillales		Bacilli		Firmicutes		Bacteria	4	hypothetical protein bcere0022_32590
229123632	ZP_04252827.1	526979	Bacillus cereus 95/8201	Bacillus cereus	Bacillus		Bacillaceae		Bacillales		Bacilli		Firmicutes		Bacteria	4	hypothetical protein bcere0016_39190
229157694	ZP_04285769.1	526977	Bacillus cereus ATCC 4342	Bacillus cereus	Bacillus		Bacillaceae		Bacillales		Bacilli		Firmicutes		Bacteria	4	hypothetical protein bcere0010_38750
229180390	ZP_04307733.1	526967	Bacillus cereus 172560W	Bacillus cereus	Bacillus		Bacillaceae		Bacillales		Bacilli		Firmicutes		Bacteria	4	hypothetical protein bcere0005_37350
229198233	ZP_04324941.1	526973	Bacillus cereus m1293	Bacillus cereus	Bacillus		Bacillaceae		Bacillales		Bacilli		Firmicutes		Bacteria	4	hypothetical protein bcere0001_37630
47568168	ZP_00238872.1	269801	Bacillus cereus G9241	Bacillus cereus	Bacillus		Bacillaceae		Bacillales		Bacilli		Firmicutes		Bacteria	4	conserved protein
205375523	ZP_03228311.1	441769	Bacillus coahuilensis m4-4	Bacillus coahuilensis	Bacillus		Bacillaceae		Bacillales		Bacilli		Firmicutes		Bacteria	4	hypothetical protein Bcoam_21324
228992850	ZP_04152775.1	527000	Bacillus pseudomycoides DSM 12442	Bacillus pseudomycoides	Bacillus		Bacillaceae		Bacillales		Bacilli		Firmicutes		Bacteria	4	hypothetical protein bpmyx0001_35880
228902620	ZP_04066771.1	527020	Bacillus thuringiensis IBL 4222	Bacillus thuringiensis	Bacillus		Bacillaceae		Bacillales		Bacilli		Firmicutes		Bacteria	4	hypothetical protein bthur0014_37960
228909940	ZP_04073761.1	527019	Bacillus thuringiensis IBL 200	Bacillus thuringiensis	Bacillus		Bacillaceae		Bacillales		Bacilli		Firmicutes		Bacteria	4	hypothetical protein bthur0013_40900
228935431	ZP_04098249.1	527032	Bacillus thuringiensis serovar andalousiensis BGSC 4AW1	Bacillus thuringiensis	Bacillus		Bacillaceae		Bacillales		Bacilli		Firmicutes		Bacteria	4	hypothetical protein bthur0009_38780
228941262	ZP_04103815.1	527031	Bacillus thuringiensis serovar berliner ATCC 10792	Bacillus thuringiensis	Bacillus		Bacillaceae		Bacillales		Bacilli		Firmicutes		Bacteria	4	hypothetical protein bthur0008_39010
312894826	ZP_07754307.1	756272	Planctomyces brasiliensis DSM 5305	Planctomyces brasiliensis	Planctomyces		Planctomycetaceae		Planctomycetales		Planctomycetacia		Planctomycetes		Bacteria	4	Iron sulfur domain-containing	CDGSH-type
87306597	ZP_01088744.1	314230	Blastopirellula marina DSM 3645	Blastopirellula marina	Blastopirellula		Planctomycetaceae		Planctomycetales		Planctomycetacia		Planctomycetes		Bacteria	4	hypothetical protein DSM3645_09697
296014577	ADG67816.1	521674	Planctomyces limnophilus DSM 3776	Planctomyces limnophilus	Planctomyces		Planctomycetaceae		Planctomycetales		Planctomycetacia		Planctomycetes		Bacteria	4	zinc finger CDGSH-type domain protein
283436473	ADB14915.1	530564	Pirellula staleyi DSM 6068	Pirellula staleyi	Pirellula		Planctomycetaceae		Planctomycetales		Planctomycetacia		Planctomycetes		Bacteria	4	zinc finger CDGSH-type domain protein
207721793	YP_002252231.1	564065	Ralstonia solanacearum MolK2	Ralstonia solanacearum	Ralstonia		Burkholderiaceae		Burkholderiales		Betaproteobacteria		Proteobacteria		Bacteria	4	hypothetical protein RSMK02061
83747509	ZP_00944547.1	342110	Ralstonia solanacearum UW551	Ralstonia solanacearum	Ralstonia		Burkholderiaceae		Burkholderiales		Betaproteobacteria		Proteobacteria		Bacteria	4	Hypothetical cytosolic protein
300702892	YP_003744493.1	859656	Ralstonia solanacearum CFBP2957	Ralstonia solanacearum	Ralstonia		Burkholderiaceae		Burkholderiales		Betaproteobacteria		Proteobacteria		Bacteria	4	hypothetical protein RCFBP_10544
300690267	YP_003751262.1	859657	Ralstonia solanacearum PSI07	Ralstonia solanacearum	Ralstonia		Burkholderiaceae		Burkholderiales		Betaproteobacteria		Proteobacteria		Bacteria	4	hypothetical protein RPSI07_0587
187930225	YP_001900712.1	402626	Ralstonia pickettii 12J	Ralstonia pickettii	Ralstonia		Burkholderiaceae		Burkholderiales		Betaproteobacteria		Proteobacteria		Bacteria	4	zinc finger CDGSH-type domain protein
93357183	ABF11271.1	266264	Cupriavidus metallidurans CH34	Cupriavidus metallidurans	Cupriavidus		Burkholderiaceae		Burkholderiales		Betaproteobacteria		Proteobacteria		Bacteria	4	Zinc finger	CDGSH-type
262081719	ACY17688.1	502025	Haliangium ochraceum DSM 14365	Haliangium ochraceum	Haliangium		Haliangiaceae	Nannocystineae	Myxococcales		Deltaproteobacteria	delta/epsilon subdivisions	Proteobacteria		Bacteria	4	Iron sulphur domain-containing	CDGSH-type
209514927	ZP_03263796.1	516466	Burkholderia sp. H160	Burkholderia sp. H160	Burkholderia		Burkholderiaceae		Burkholderiales		Betaproteobacteria		Proteobacteria		Bacteria	4	zinc finger CDGSH-type domain protein
224827209	ZP_03700304.1	279714	Lutiella nitroferrum 2002	Lutiella nitroferrum	Lutiella		Neisseriaceae		Neisseriales		Betaproteobacteria		Proteobacteria		Bacteria	4	zinc finger CDGSH-type domain protein
254448429	ZP_05061890.1	391615	gamma proteobacterium HTCC5015	gamma proteobacterium HTCC5015							Gammaproteobacteria		Proteobacteria		Bacteria	4	conserved hypothetical protein
224169616	XP_002339286.1	3694	Populus trichocarpa	Populus trichocarpa	Populus		Salicaceae		Malpighiales	rosids			Streptophyta	Viridiplantae	Eukaryota	4	predicted protein
313676429	YP_004054425.1	643867	Marivirga tractuosa DSM 4126	Marivirga tractuosa	Marivirga		Flammeovirgaceae		Cytophagales		Cytophagia		Bacteroidetes		Bacteria	5	glutamate synthase (nadph)
254432174	ZP_05045877.1	180281	Cyanobium sp. PCC 7001	Cyanobium sp. PCC 7001	Cyanobium				Chroococcales				Cyanobacteria		Bacteria	5	Conserved region in glutamate synthase family
87300527	ZP_01083369.1	69042	Synechococcus sp. WH 5701	Synechococcus sp. WH 5701	Synechococcus				Chroococcales				Cyanobacteria		Bacteria	5	putative glutamate synthetase
71061962	AAZ20965.1	335992	Candidatus Pelagibacter ubique HTCC1062	Candidatus Pelagibacter ubique	Candidatus Pelagibacter				Rickettsiales		Alphaproteobacteria		Proteobacteria		Bacteria	5	Ferredoxin-dependent glutamate synthase peptide
91762728	ZP_01264693.1	314261	Candidatus Pelagibacter ubique HTCC1002	Candidatus Pelagibacter ubique	Candidatus Pelagibacter				Rickettsiales		Alphaproteobacteria		Proteobacteria		Bacteria	5	Ferredoxin-dependent glutamate synthase peptide
84687223	ZP_01015104.1	314271	Maritimibacter alkaliphilus HTCC2654	Maritimibacter alkaliphilus	Maritimibacter		Rhodobacteraceae		Rhodobacterales		Alphaproteobacteria		Proteobacteria		Bacteria	5	Ferredoxin-dependent glutamate synthase
254462072	ZP_05075488.1	314270	Rhodobacterales bacterium HTCC2083	Rhodobacterales bacterium HTCC2083					Rhodobacterales		Alphaproteobacteria		Proteobacteria		Bacteria	5	glutamate synthase domain protein
114769211	ZP_01446837.1	367336	Rhodobacterales bacterium HTCC2255	Rhodobacterales bacterium HTCC2255					Rhodobacterales		Alphaproteobacteria		Proteobacteria		Bacteria	5	putative glutamate synthetase
254459433	ZP_05072852.1	439483	Campylobacterales bacterium GD 1	Campylobacterales bacterium GD 1					Campylobacterales		Epsilonproteobacteria	delta/epsilon subdivisions	Proteobacteria		Bacteria	5	glutamate synthase domain protein
71145595	AAZ26068.1	167879	Colwellia psychrerythraea 34H	Colwellia psychrerythraea	Colwellia		Colwelliaceae		Alteromonadales		Gammaproteobacteria		Proteobacteria		Bacteria	5	glutamate synthase domain protein
308047779	YP_003911345.1	550540	Ferrimonas balearica DSM 9799	Ferrimonas balearica	Ferrimonas		Ferrimonadaceae		Alteromonadales		Gammaproteobacteria		Proteobacteria		Bacteria	5	ferredoxin-dependent glutamate synthase
87118355	ZP_01074254.1	314277	Marinomonas sp. MED121	Marinomonas sp. MED121	Marinomonas		Oceanospirillaceae		Oceanospirillales		Gammaproteobacteria		Proteobacteria		Bacteria	5	putative glutamate synthetase
254436242	ZP_05049749.1	473788	Nitrosococcus oceani AFC27	Nitrosococcus oceani	Nitrosococcus		Chromatiaceae		Chromatiales		Gammaproteobacteria		Proteobacteria		Bacteria	5	Conserved region in glutamate synthase superfamily
77166405	YP_344930.1	323261	Nitrosococcus oceani ATCC 19707	Nitrosococcus oceani	Nitrosococcus		Chromatiaceae		Chromatiales		Gammaproteobacteria		Proteobacteria		Bacteria	5	ferredoxin-dependent glutamate synthase
299541381	ADJ29698.1	105559	Nitrosococcus watsoni C-113	Nitrosococcus watsoni	Nitrosococcus		Chromatiaceae		Chromatiales		Gammaproteobacteria		Proteobacteria		Bacteria	5	ferredoxin-dependent glutamate synthase
88798485	ZP_01114070.1	314283	Reinekea blandensis MED297	Reinekea blandensis	Reinekea						Gammaproteobacteria		Proteobacteria		Bacteria	5	putative glutamate synthetase
167625211	YP_001675505.1	458817	Shewanella halifaxensis HAW-EB4	Shewanella halifaxensis	Shewanella		Shewanellaceae		Alteromonadales		Gammaproteobacteria		Proteobacteria		Bacteria	5	ferredoxin-dependent glutamate synthase
127513912	YP_001095109.1	323850	Shewanella loihica PV-4	Shewanella loihica	Shewanella		Shewanellaceae		Alteromonadales		Gammaproteobacteria		Proteobacteria		Bacteria	5	ferredoxin-dependent glutamate synthase
157963044	YP_001503078.1	398579	Shewanella pealeana ATCC 700345	Shewanella pealeana	Shewanella		Shewanellaceae		Alteromonadales		Gammaproteobacteria		Proteobacteria		Bacteria	5	ferredoxin-dependent glutamate synthase
212633837	YP_002310362.1	225849	Shewanella piezotolerans WP3	Shewanella piezotolerans	Shewanella		Shewanellaceae		Alteromonadales		Gammaproteobacteria		Proteobacteria		Bacteria	5	glutamate synthase domain-containing protein
157376684	YP_001475284.1	425104	Shewanella sediminis HAW-EB3	Shewanella sediminis	Shewanella		Shewanellaceae		Alteromonadales		Gammaproteobacteria		Proteobacteria		Bacteria	5	ferredoxin-dependent glutamate synthase
294142238	YP_003558216.1	637905	Shewanella violacea DSS12	Shewanella violacea	Shewanella		Shewanellaceae		Alteromonadales		Gammaproteobacteria		Proteobacteria		Bacteria	5	glutamate synthase
170727347	YP_001761373.1	392500	Shewanella woodyi ATCC 51908	Shewanella woodyi	Shewanella		Shewanellaceae		Alteromonadales		Gammaproteobacteria		Proteobacteria		Bacteria	5	ferredoxin-dependent glutamate synthase
220933674	YP_002512573.1	396588	Thioalkalivibrio sp. HL-EbGR7	Thioalkalivibrio sp. HL-EbGR7	Thioalkalivibrio		Ectothiorhodospiraceae		Chromatiales		Gammaproteobacteria		Proteobacteria		Bacteria	5	ferredoxin-dependent glutamate synthase
288944323	ADC72022.1	396595	Thioalkalivibrio sp. K90mix	Thioalkalivibrio sp. K90mix	Thioalkalivibrio		Ectothiorhodospiraceae		Chromatiales		Gammaproteobacteria		Proteobacteria		Bacteria	5	Glutamate synthase (NADPH)
91225469	ZP_01260591.1	314288	Vibrio alginolyticus 12G01	Vibrio alginolyticus	Vibrio		Vibrionaceae		Vibrionales		Gammaproteobacteria		Proteobacteria		Bacteria	5	putative glutamate synthetase
269962943	ZP_06177281.1	673519	Vibrio harveyi 1DA3	Vibrio harveyi	Vibrio		Vibrionaceae		Vibrionales		Gammaproteobacteria		Proteobacteria		Bacteria	5	conserved hypothetical protein
261252026	ZP_05944600.1	675816	Vibrio orientalis CIP 102891	Vibrio orientalis	Vibrio		Vibrionaceae		Vibrionales		Gammaproteobacteria		Proteobacteria		Bacteria	5	glutamate synthase (NADPH) large chain
260901699	ZP_05910094.1	563772	Vibrio parahaemolyticus AQ4037	Vibrio parahaemolyticus	Vibrio		Vibrionaceae		Vibrionales		Gammaproteobacteria		Proteobacteria		Bacteria	5	putative glutamate synthetase
28900621	NP_800276.1	223926	Vibrio parahaemolyticus RIMD 2210633	Vibrio parahaemolyticus	Vibrio		Vibrionaceae		Vibrionales		Gammaproteobacteria		Proteobacteria		Bacteria	5	putative glutamate synthetase
149187525	ZP_01865822.1	391591	Vibrio shilonii AK1	Vibrio shilonii	Vibrio		Vibrionaceae		Vibrionales		Gammaproteobacteria		Proteobacteria		Bacteria	5	putative glutamate synthetase
254229217	ZP_04922636.1	150340	Vibrio sp. Ex25	Vibrio sp. Ex25	Vibrio		Vibrionaceae		Vibrionales		Gammaproteobacteria		Proteobacteria		Bacteria	5	Glutamate synthase domain 2
86147017	ZP_01065335.1	314290	Vibrio sp. MED222	Vibrio sp. MED222	Vibrio		Vibrionaceae		Vibrionales		Gammaproteobacteria		Proteobacteria		Bacteria	5	glutamate synthase domain protein
218710117	YP_002417738.1	575788	Vibrio splendidus LGP32	Vibrio splendidus	Vibrio		Vibrionaceae		Vibrionales		Gammaproteobacteria		Proteobacteria		Bacteria	5	putative glutamate synthetase
84386711	ZP_00989737.1	314291	Vibrio splendidus 12B01	Vibrio splendidus	Vibrio		Vibrionaceae		Vibrionales		Gammaproteobacteria		Proteobacteria		Bacteria	5	glutamate synthase domain protein
255261498	ZP_05340840.1	633131	Thalassiobium sp. R2A62	Thalassiobium sp. R2A62	Thalassobium		Rhodobacteraceae		Rhodobacterales		Alphaproteobacteria		Proteobacteria		Bacteria	5	ferredoxin-dependent glutamate synthase
225010839	ZP_03701307.1	487797	Flavobacteria bacterium MS024-3C	Flavobacteria bacterium MS024-3C							Flavobacteria		Bacteroidetes		Bacteria	6	zinc finger CDGSH-type domain protein
124009393	ZP_01694071.1	313606	Microscilla marina ATCC 23134	Microscilla marina	Microscilla		Cytophagaceae		Cytophagales		Cytophagia		Bacteroidetes		Bacteria	6	glutamate synthase domain protein
110598905	ZP_01387153.1	377431	Chlorobium ferrooxidans DSM 13031	Chlorobium ferrooxidans	Chlorobium		Chlorobiaceae		Chlorobiales		Chlorobia		Chlorobi		Bacteria	6	Zinc finger	CDGSH-type
189339807	ACD89210.1	290315	Chlorobium limicola DSM 245	Chlorobium limicola	Chlorobium		Chlorobiaceae		Chlorobiales		Chlorobia		Chlorobi		Bacteria	6	zinc finger CDGSH-type domain protein
78185989	YP_374032.1	319225	Chlorobium luteolum DSM 273	Pelodictyon luteolum	Pelodictyon		Chlorobiaceae		Chlorobiales		Chlorobia		Chlorobi		Bacteria	6	Zn-finger	CDGSH type
119355775	ABL66646.1	290317	Chlorobium phaeobacteroides DSM 266	Chlorobium phaeobacteroides	Chlorobium		Chlorobiaceae		Chlorobiales		Chlorobia		Chlorobi		Bacteria	6	zinc finger	CDGSH-type domain protein
189499117	YP_001958587.1	331678	Chlorobium phaeobacteroides BS1	Chlorobium phaeobacteroides	Chlorobium		Chlorobiaceae		Chlorobiales		Chlorobia		Chlorobi		Bacteria	6	zinc finger CDGSH-type domain-containing protein
194332985	YP_002014845.1	290512	Prosthecochloris aestuarii DSM 271	Prosthecochloris aestuarii	Prosthecochloris		Chlorobiaceae		Chlorobiales		Chlorobia		Chlorobi		Bacteria	6	zinc finger CDGSH-type domain-containing protein
218438461	YP_002376790.1	65393	Cyanothece sp. PCC 7424	Cyanothece sp. PCC 7424	Cyanothece				Chroococcales				Cyanobacteria		Bacteria	6	zinc finger CDGSH-type domain protein
220907342	YP_002482653.1	395961	Cyanothece sp. PCC 7425	Cyanothece sp. PCC 7425	Cyanothece				Chroococcales				Cyanobacteria		Bacteria	6	zinc finger CDGSH-type domain protein
307153966	YP_003889350.1	497965	Cyanothece sp. PCC 7822	Cyanothece sp. PCC 7822	Cyanothece				Chroococcales				Cyanobacteria		Bacteria	6	Iron sulfur domain-containing	CDGSH-type
307592339	YP_003899930.1	497965	Cyanothece sp. PCC 7822	Cyanothece sp. PCC 7822	Cyanothece				Chroococcales				Cyanobacteria		Bacteria	6	CDGSH-type iron sulfur domain-containing protein
119485154	ZP_01619539.1	313612	Lyngbya sp. PCC 8106	Lyngbya sp. PCC 8106	Lyngbya				Oscillatoriales				Cyanobacteria		Bacteria	6	hypothetical protein L8106_06889
300868903	ZP_07113509.1	272129	Oscillatoria sp. PCC 6506	Oscillatoria sp. PCC 6506	Oscillatoria				Oscillatoriales				Cyanobacteria		Bacteria	6	conserved hypothetical protein
56752402	YP_173103.1	269084	Synechococcus elongatus PCC 6301	Synechococcus elongatus	Synechococcus				Chroococcales				Cyanobacteria		Bacteria	6	hypothetical protein syc2393_d
307592337	YP_003899928.1	497965	Cyanothece sp. PCC 7822	Cyanothece sp. PCC 7822	Cyanothece				Chroococcales				Cyanobacteria		Bacteria	6	CDGSH-type iron sulfur domain-containing protein
220929101	YP_002506010.1	394503	Clostridium cellulolyticum H10	Clostridium cellulolyticum	Clostridium		Clostridiaceae		Clostridiales		Clostridia		Firmicutes		Bacteria	6	zinc finger CDGSH-type domain protein
254520494	ZP_05132550.1	457396	Clostridium sp. 7_2_43FAA	Clostridium sp. 7_2_43FAA	Clostridium		Clostridiaceae		Clostridiales		Clostridia		Firmicutes		Bacteria	6	conserved hypothetical protein
302035411	YP_003795733.1	330214	Candidatus Nitrospira defluvii	Candidatus Nitrospira defluvii	Nitrospira		Nitrospiraceae		Nitrospirales		Nitrospira		Nitrospirae		Bacteria	6	hypothetical protein NIDE0017
146339076	YP_001204124.1	114615	Bradyrhizobium sp. ORS278	Bradyrhizobium sp. ORS278	Bradyrhizobium		Bradyrhizobiaceae		Rhizobiales		Alphaproteobacteria		Proteobacteria		Bacteria	6	hypothetical protein BRADO2030
254455817	ZP_05069246.1	439493	Candidatus Pelagibacter sp. HTCC7211	Candidatus Pelagibacter sp. HTCC7211	Candidatus Pelagibacter				Rickettsiales		Alphaproteobacteria		Proteobacteria		Bacteria	6	putative glutamate synthetase
91762730	ZP_01264695.1	314261	Candidatus Pelagibacter ubique HTCC1002	Candidatus Pelagibacter ubique	Candidatus Pelagibacter				Rickettsiales		Alphaproteobacteria		Proteobacteria		Bacteria	6	putative glutamate synthetas
159045146	YP_001533940.1	398580	Dinoroseobacter shibae DFL 12	Dinoroseobacter shibae	Dinoroseobacter		Rhodobacteraceae		Rhodobacterales		Alphaproteobacteria		Proteobacteria		Bacteria	6	hypothetical protein Dshi_2606
299525420	ADJ23889.1	582899	Hyphomicrobium denitrificans ATCC 51888	Hyphomicrobium denitrificans	Hyphomicrobium		Hyphomicrobiaceae		Rhizobiales		Alphaproteobacteria		Proteobacteria		Bacteria	6	Iron sulfur domain-containing	CDGSH-type
163761027	ZP_02168105.1	411684	Hoeflea phototrophica DFL-43	Hoeflea phototrophica	Hoeflea		Phyllobacteriaceae		Rhizobiales		Alphaproteobacteria		Proteobacteria		Bacteria	6	putative glutamate synthetase
89055887	YP_511338.1	290400	Jannaschia sp. CCS1	Jannaschia sp. CCS1	Jannaschia		Rhodobacteraceae		Rhodobacterales		Alphaproteobacteria		Proteobacteria		Bacteria	6	Zinc finger	CDGSH-type
254501858	ZP_05114009.1	244592	Labrenzia alexandrii DFL-11	Labrenzia alexandrii	Labrenzia		Rhodobacteraceae		Rhodobacterales		Alphaproteobacteria		Proteobacteria		Bacteria	6	hypothetical protein SADFL11_1896
83313106	YP_423370.1	342108	Magnetospirillum magneticum AMB-1	Magnetospirillum magneticum	Magnetospirillum		Rhodospirillaceae		Rhodospirillales		Alphaproteobacteria		Proteobacteria		Bacteria	6	hypothetical protein amb4007
254464863	ZP_05078274.1	439496	Rhodobacterales bacterium Y4I	Rhodobacterales bacterium Y4I					Rhodobacterales		Alphaproteobacteria		Proteobacteria		Bacteria	6	conserved hypothetical protein
254510899	ZP_05122966.1	467661	Rhodobacteraceae bacterium KLH11	Rhodobacteraceae bacterium KLH11			Rhodobacteraceae		Rhodobacterales		Alphaproteobacteria		Proteobacteria		Bacteria	6	conserved hypothetical protein
110678962	YP_681969.1	375451	Roseobacter denitrificans OCh 114	Roseobacter denitrificans	Roseobacter		Rhodobacteraceae		Rhodobacterales		Alphaproteobacteria		Proteobacteria		Bacteria	6	hypothetical protein RD1_1658
163734119	ZP_02141560.1	391595	Roseobacter litoralis Och 149	Roseobacter litoralis	Roseobacter		Rhodobacteraceae		Rhodobacterales		Alphaproteobacteria		Proteobacteria		Bacteria	6	hypothetical protein RLO149_04234
56677582	AAV94248.1	246200	Ruegeria pomeroyi DSS-3	Ruegeria pomeroyi	Ruegeria		Rhodobacteraceae		Rhodobacterales		Alphaproteobacteria		Proteobacteria		Bacteria	6	conserved hypothetical protein
85705287	ZP_01036386.1	314264	Roseovarius sp. 217	Roseovarius sp. 217	Roseovarius		Rhodobacteraceae		Rhodobacterales		Alphaproteobacteria		Proteobacteria		Bacteria	6	hypothetical protein ROS217_17502
149913600	ZP_01902133.1	351016	Roseobacter sp. AzwK-3b	Roseobacter sp. AzwK-3b	Roseobacter		Rhodobacteraceae		Rhodobacterales		Alphaproteobacteria		Proteobacteria		Bacteria	6	hypothetical protein RAZWK3B_09866
149915556	ZP_01904082.1	351016	Roseobacter sp. AzwK-3b	Roseobacter sp. AzwK-3b	Roseobacter		Rhodobacteraceae		Rhodobacterales		Alphaproteobacteria		Proteobacteria		Bacteria	6	hypothetical protein RAZWK3B_06362
254477646	ZP_05091032.1	439497	Ruegeria sp. R11	Ruegeria sp. R11	Ruegeria		Rhodobacteraceae		Rhodobacterales		Alphaproteobacteria		Proteobacteria		Bacteria	6	conserved hypothetical protein
260432904	ZP_05786875.1	644107	Silicibacter lacuscaerulensis ITI-1157	Ruegeria lacuscaerulensis	Ruegeria		Rhodobacteraceae		Rhodobacterales		Alphaproteobacteria		Proteobacteria		Bacteria	6	zinc finger cdgsh-type domain protein
163795037	ZP_02189006.1	331869	alpha proteobacterium BAL199	alpha proteobacterium BAL199							Alphaproteobacteria		Proteobacteria		Bacteria	6	hypothetical protein BAL199_09178
262276820	ZP_06054613.1	684719	alpha proteobacterium HIMB114	alpha proteobacterium HIMB114					Rickettsiales		Alphaproteobacteria		Proteobacteria		Bacteria	6	ferredoxin-dependent glutamate synthase
171057121	YP_001789470.1	395495	Leptothrix cholodnii SP-6	Leptothrix cholodnii	Leptothrix				Burkholderiales		Betaproteobacteria		Proteobacteria		Bacteria	6	zinc finger CDGSH-type domain-containing protein
30250212	NP_842282.1	228410	Nitrosomonas europaea ATCC 19718	Nitrosomonas europaea	Nitrosomonas		Nitrosomonadaceae		Nitrosomonadales		Betaproteobacteria		Proteobacteria		Bacteria	6	hypothetical protein NE2282
291582660	ADE10318.1	580332	Sideroxydans lithotrophicus ES-1	Sideroxydans lithotrophicus	Sideroxydans		Gallionellaceae		Gallionellales		Betaproteobacteria		Proteobacteria		Bacteria	6	Iron sulfur domain-containing	CDGSH-type
74056375	AAZ96815.1	292415	Thiobacillus denitrificans ATCC 25259	Thiobacillus denitrificans	Thiobacillus		Hydrogenophilaceae		Hydrogenophilales		Betaproteobacteria		Proteobacteria		Bacteria	6	conserved hypothetical protein
237654556	YP_002890870.1	85643	Thauera sp. MZ1T	Thauera sp. MZ1T	Thauera		Rhodocyclaceae		Rhodocyclales		Betaproteobacteria		Proteobacteria		Bacteria	6	zinc finger CDGSH-type domain protein
189423982	YP_001951159.1	398767	Geobacter lovleyi SZ	Geobacter lovleyi	Geobacter		Geobacteraceae		Desulfuromonadales		Deltaproteobacteria	delta/epsilon subdivisions	Proteobacteria		Bacteria	6	zinc finger CDGSH-type domain protein
78497738	ABB44278.1	326298	Sulfurimonas denitrificans DSM 1251	Sulfurimonas denitrificans	Sulfurimonas		Helicobacteraceae		Campylobacterales		Epsilonproteobacteria	delta/epsilon subdivisions	Proteobacteria		Bacteria	6	Zinc finger	CDGSH-type
313683552	YP_004061290.1	709032	Sulfuricurvum kujiense DSM 16994	Sulfuricurvum kujiense	Sulfuricurvum		Helicobacteraceae		Campylobacterales		Epsilonproteobacteria	delta/epsilon subdivisions	Proteobacteria		Bacteria	6	iron sulfur-containing domain	cdgsh-type
153874243	ZP_02002535.1	422289	Beggiatoa sp. PS	Beggiatoa sp. PS	Beggiatoa		Thiotrichaceae		Thiotrichales		Gammaproteobacteria		Proteobacteria		Bacteria	6	glutamate
71148386	AAZ28859.1	167879	Colwellia psychrerythraea 34H	Colwellia psychrerythraea	Colwellia		Colwelliaceae		Alteromonadales		Gammaproteobacteria		Proteobacteria		Bacteria	6	conserved hypothetical protein
149376891	ZP_01894646.1	443152	Marinobacter algicola DG893	Marinobacter algicola	Marinobacter		Alteromonadaceae		Alteromonadales		Gammaproteobacteria		Proteobacteria		Bacteria	6	hypothetical protein MDG893_18939
126667726	ZP_01738694.1	270374	Marinobacter sp. ELB17	Marinobacter sp. ELB17	Marinobacter		Alteromonadaceae		Alteromonadales		Gammaproteobacteria		Proteobacteria		Bacteria	6	hypothetical protein MELB17_10498
291581279	ADE15736.1	472759	Nitrosococcus halophilus Nc4	Nitrosococcus halophilus	Nitrosococcus		Chromatiaceae		Chromatiales		Gammaproteobacteria		Proteobacteria		Bacteria	6	zinc finger CDGSH-type domain protein
89094810	ZP_01167744.1	207954	Neptuniibacter caesariensis	Neptuniibacter caesariensis	Neptuniibacter		Oceanospirillaceae		Oceanospirillales		Gammaproteobacteria		Proteobacteria		Bacteria	6	putative glutamate synthetase
94501840	ZP_01308352.1	207949	Bermanella marisrubri	Bermanella marisrubri	Bermanella		Oceanospirillaceae		Oceanospirillales		Gammaproteobacteria		Proteobacteria		Bacteria	6	putative glutamate synthetase
119864028	ABM03505.1	357804	Psychromonas ingrahamii 37	Psychromonas ingrahamii	Psychromonas		Psychromonadaceae		Alteromonadales		Gammaproteobacteria		Proteobacteria		Bacteria	6	zinc finger	CDGSH-type domain protein
90411729	ZP_01219738.1	314280	Photobacterium profundum 3TCK	Photobacterium profundum	Photobacterium		Vibrionaceae		Vibrionales		Gammaproteobacteria		Proteobacteria		Bacteria	6	hypothetical protein P3TCK_17787
163748514	ZP_02155768.1	314608	Shewanella benthica KT99	Shewanella benthica	Shewanella		Shewanellaceae		Alteromonadales		Gammaproteobacteria		Proteobacteria		Bacteria	6	putative glutamate synthetase
220934133	YP_002513032.1	396588	Thioalkalivibrio sp. HL-EbGR7	Thioalkalivibrio sp. HL-EbGR7	Thioalkalivibrio		Ectothiorhodospiraceae		Chromatiales		Gammaproteobacteria		Proteobacteria		Bacteria	6	zinc finger CDGSH-type domain protein
311696416	ADP99289.1	225937	marine bacterium HP15	marine bacterium HP15	Marinobacter		Alteromonadaceae		Alteromonadales		Gammaproteobacteria		Proteobacteria		Bacteria	6	protein containing iron sulfur domain-containing	CDGSH-type domains
119475497	ZP_01615850.1	247633	marine gamma proteobacterium HTCC2143	marine gamma proteobacterium HTCC2143							Gammaproteobacteria		Proteobacteria		Bacteria	6	hypothetical protein GP2143_16796
297183859	ADI19981.1	710972	uncultured gamma proteobacterium EB000_65A11	uncultured gamma proteobacterium EB000_65A11							Gammaproteobacteria		Proteobacteria		Bacteria	6	hypothetical protein
117924519	YP_865136.1	156889	Magnetococcus sp. MC-1	Magnetococcus sp. MC-1	Magnetococcus								Proteobacteria		Bacteria	6	zinc finger CDGSH-type domain-containing protein
114777267	ZP_01452278.1	314345	Mariprofundus ferrooxydans PV-1	Mariprofundus ferrooxydans	Mariprofundus		Mariprofundaceae		Mariprofundales		Zetaproteobacteria		Proteobacteria		Bacteria	6	hypothetical protein SPV1_09378
116051761	YP_789400.1	208963	Pseudomonas aeruginosa UCBPP-PA14	Pseudomonas aeruginosa	Pseudomonas		Pseudomonadaceae		Pseudomonadales		Gammaproteobacteria		Proteobacteria		Bacteria	6	hypothetical protein PA14_15750
152988842	YP_001346739.1	381754	Pseudomonas aeruginosa PA7	Pseudomonas aeruginosa	Pseudomonas		Pseudomonadaceae		Pseudomonadales		Gammaproteobacteria		Proteobacteria		Bacteria	6	hypothetical protein PSPA7_1355
218889959	YP_002438823.1	557722	Pseudomonas aeruginosa LESB58	Pseudomonas aeruginosa	Pseudomonas		Pseudomonadaceae		Pseudomonadales		Gammaproteobacteria		Proteobacteria		Bacteria	6	hypothetical protein PLES_12171
313109174	ZP_07795143.1	798130	Pseudomonas aeruginosa 39016	Pseudomonas aeruginosa	Pseudomonas		Pseudomonadaceae		Pseudomonadales		Gammaproteobacteria		Proteobacteria		Bacteria	6	hypothetical protein PA39016_001700003
146308432	YP_001188897.1	399739	Pseudomonas mendocina ymp	Pseudomonas mendocina	Pseudomonas		Pseudomonadaceae		Pseudomonadales		Gammaproteobacteria		Proteobacteria		Bacteria	6	hypothetical protein Pmen_3413
167946476	ZP_02533550.1	394104	Endoriftia persephone 'Hot96_1+Hot96_2'	Endoriftia persephone	Endoriftia						Gammaproteobacteria		Proteobacteria		Bacteria	6	Ferredoxin-dependent glutamate synthase
254448429	ZP_05061890.1	391615	gamma proteobacterium HTCC5015	gamma proteobacterium HTCC5015							Gammaproteobacteria		Proteobacteria		Bacteria	6	conserved hypothetical protein
148360604	YP_001251811.1	400673	Legionella pneumophila str. Corby	Legionella pneumophila	Legionella		Legionellaceae		Legionellales		Gammaproteobacteria		Proteobacteria		Bacteria	6	hypothetical protein LPC_2550
52628091	AAU26832.1	272624	Legionella pneumophila subsp. pneumophila str. Philadelphia 1	Legionella pneumophila	Legionella		Legionellaceae		Legionellales		Gammaproteobacteria		Proteobacteria		Bacteria	6	glutamate synthetase
114330566	YP_746788.1	335283	Nitrosomonas eutropha C91	Nitrosomonas eutropha	Nitrosomonas		Nitrosomonadaceae		Nitrosomonadales		Betaproteobacteria		Proteobacteria		Bacteria	6	zinc finger CDGSH-type domain-containing protein
95928953	ZP_01311698.1	281689	Desulfuromonas acetoxidans DSM 684	Desulfuromonas acetoxidans	Desulfuromonas		Desulfuromonadaceae		Desulfuromonadales		Deltaproteobacteria	delta/epsilon subdivisions	Proteobacteria		Bacteria	6	Zinc finger	CDGSH-type
197119464	YP_002139891.1	404380	Geobacter bemidjiensis Bem	Geobacter bemidjiensis	Geobacter		Geobacteraceae		Desulfuromonadales		Deltaproteobacteria	delta/epsilon subdivisions	Proteobacteria		Bacteria	6	zinc finger protein	CDGSH-type domain pair-containing protein
221562754	ACM18726.1	316067	Geobacter sp. FRC-32	Geobacter sp. FRC-32	Geobacter		Geobacteraceae		Desulfuromonadales		Deltaproteobacteria	delta/epsilon subdivisions	Proteobacteria		Bacteria	6	zinc finger CDGSH-type domain protein
253699798	YP_003020987.1	443144	Geobacter sp. M21	Geobacter sp. M21	Geobacter		Geobacteraceae		Desulfuromonadales		Deltaproteobacteria	delta/epsilon subdivisions	Proteobacteria		Bacteria	6	zinc finger CDGSH-type domain protein
153879277	ZP_02004786.1	422289	Beggiatoa sp. PS	Beggiatoa sp. PS	Beggiatoa		Thiotrichaceae		Thiotrichales		Gammaproteobacteria		Proteobacteria		Bacteria	6	conserved hypothetical protein
307719556	YP_003875088.1	665571	Spirochaeta thermophila DSM 6192	Spirochaeta thermophila	Spirochaeta		Spirochaetaceae		Spirochaetales		Spirochaetes		Spirochaetes		Bacteria	6	zinc finger	CDGSH-type
315186642	EFU20401.1	869211	Spirochaeta thermophila DSM 6578	Spirochaeta thermophila	Spirochaeta		Spirochaetaceae		Spirochaetales		Spirochaetes		Spirochaetes		Bacteria	6	Iron sulfur-containing domain	CDGSH-type
171912747	ZP_02928217.1	240016	Verrucomicrobium spinosum DSM 4136	Verrucomicrobium spinosum	Verrucomicrobium		Verrucomicrobiaceae		Verrucomicrobiales		Verrucomicrobiae		Verrucomicrobia		Bacteria	6	hypothetical protein VspiD_16245
156085605	XP_001610212.1	484906	Babesia bovis T2Bo	Babesia bovis	Babesia		Babesiidae				Aconoidasida		Apicomplexa		Eukaryota	6	hypothetical protein
237840321	XP_002369458.1	508771	Toxoplasma gondii ME49	Toxoplasma gondii	Toxoplasma		Sarcocystidae	Eimeriorina	Eucoccidiorida		Coccidia		Apicomplexa		Eukaryota	6	hypothetical protein	conserved
258597089	XP_001347506.2	36329	Plasmodium falciparum 3D7	Plasmodium falciparum	Plasmodium				Haemosporida		Aconoidasida		Apicomplexa		Eukaryota	6	PfMNL-3 CISD1-like iron-sulfur protein	putative
156082093	XP_001608539.1	126793	Plasmodium vivax SaI-1	Plasmodium vivax	Plasmodium				Haemosporida		Aconoidasida		Apicomplexa		Eukaryota	6	hypothetical protein
157104778	XP_001648564.1	7159	Aedes aegypti	Aedes aegypti	Aedes	Culicinae	Culicidae	Nematocera	Diptera	Neoptera	Insecta		Arthropoda	Metazoa	Eukaryota	6	hypothetical protein AaeL_AAEL004161
118785076	XP_314297.3	180454	Anopheles gambiae str. PEST	Anopheles gambiae	Anopheles	Anophelinae	Culicidae	Nematocera	Diptera	Neoptera	Insecta		Arthropoda	Metazoa	Eukaryota	6	AGAP004885-PA
110762789	XP_001120580.1	7460	Apis mellifera	Apis mellifera	Apis	Apinae	Apidae	Aculeata	Hymenoptera	Neoptera	Insecta		Arthropoda	Metazoa	Eukaryota	6	PREDICTED: similar to CG3420-PA
114153126	ABI52729.1	34602	Argas monolakensis	Argas monolakensis	Argas		Argasidae		Ixodida	Acari	Arachnida	Chelicerata	Arthropoda	Metazoa	Eukaryota	6	putative secretory protein
240849579	NP_001155792.1	7029	Acyrthosiphon pisum	Acyrthosiphon pisum	Acyrthosiphon	Aphidinae	Aphididae		Hemiptera	Neoptera	Insecta		Arthropoda	Metazoa	Eukaryota	6	hypothetical protein LOC100168558
170036884	XP_001846291.1	7176	Culex quinquefasciatus	Culex quinquefasciatus	Culex	Culicinae	Culicidae	Nematocera	Diptera	Neoptera	Insecta		Arthropoda	Metazoa	Eukaryota	6	conserved hypothetical protein
194758078	XP_001961289.1	7217	Drosophila ananassae	Drosophila ananassae	Drosophila	Drosophilinae	Drosophilidae	Brachycera	Diptera	Neoptera	Insecta		Arthropoda	Metazoa	Eukaryota	6	GF13791
194864018	XP_001970729.1	7220	Drosophila erecta	Drosophila erecta	Drosophila	Drosophilinae	Drosophilidae	Brachycera	Diptera	Neoptera	Insecta		Arthropoda	Metazoa	Eukaryota	6	GG10802
195028550	XP_001987139.1	7222	Drosophila grimshawi	Drosophila grimshawi	Drosophila	Drosophilinae	Drosophilidae	Brachycera	Diptera	Neoptera	Insecta		Arthropoda	Metazoa	Eukaryota	6	GH20140
28573970	NP_610234.3	7227	Drosophila melanogaster	Drosophila melanogaster	Drosophila	Drosophilinae	Drosophilidae	Brachycera	Diptera	Neoptera	Insecta		Arthropoda	Metazoa	Eukaryota	6	CG3420
195120980	XP_002004999.1	7230	Drosophila mojavensis	Drosophila mojavensis	Drosophila	Drosophilinae	Drosophilidae	Brachycera	Diptera	Neoptera	Insecta		Arthropoda	Metazoa	Eukaryota	6	GI20233
195149145	XP_002015518.1	7234	Drosophila persimilis	Drosophila persimilis	Drosophila	Drosophilinae	Drosophilidae	Brachycera	Diptera	Neoptera	Insecta		Arthropoda	Metazoa	Eukaryota	6	GL10977
195331913	XP_002032643.1	7238	Drosophila sechellia	Drosophila sechellia	Drosophila	Drosophilinae	Drosophilidae	Brachycera	Diptera	Neoptera	Insecta		Arthropoda	Metazoa	Eukaryota	6	GM20854
195581012	XP_002080328.1	7240	Drosophila simulans	Drosophila simulans	Drosophila	Drosophilinae	Drosophilidae	Brachycera	Diptera	Neoptera	Insecta		Arthropoda	Metazoa	Eukaryota	6	GD10304
195383530	XP_002050479.1	7244	Drosophila virilis	Drosophila virilis	Drosophila	Drosophilinae	Drosophilidae	Brachycera	Diptera	Neoptera	Insecta		Arthropoda	Metazoa	Eukaryota	6	GJ20183
195436182	XP_002066048.1	7260	Drosophila willistoni	Drosophila willistoni	Drosophila	Drosophilinae	Drosophilidae	Brachycera	Diptera	Neoptera	Insecta		Arthropoda	Metazoa	Eukaryota	6	GK22154
195438501	XP_002067175.1	7260	Drosophila willistoni	Drosophila willistoni	Drosophila	Drosophilinae	Drosophilidae	Brachycera	Diptera	Neoptera	Insecta		Arthropoda	Metazoa	Eukaryota	6	GK24155
195474187	XP_002089373.1	7245	Drosophila yakuba	Drosophila yakuba	Drosophila	Drosophilinae	Drosophilidae	Brachycera	Diptera	Neoptera	Insecta		Arthropoda	Metazoa	Eukaryota	6	GE24521
307197096	EFN78464.1	610380	Harpegnathos saltator	Harpegnathos saltator	Harpegnathos	Ponerinae	Formicidae	Aculeata	Hymenoptera	Neoptera	Insecta		Arthropoda	Metazoa	Eukaryota	6	CDGSH iron sulfur domain-containing protein 3	mitochondrial
240988945	XP_002404294.1	6945	Ixodes scapularis	Ixodes scapularis	Ixodes	Ixodinae	Ixodidae		Ixodida	Acari	Arachnida	Chelicerata	Arthropoda	Metazoa	Eukaryota	6	CDGSH iron sulfur domain-containing protein 3	putative
242002334	XP_002435810.1	6945	Ixodes scapularis	Ixodes scapularis	Ixodes	Ixodinae	Ixodidae		Ixodida	Acari	Arachnida	Chelicerata	Arthropoda	Metazoa	Eukaryota	6	secreted protein	putative
91085373	XP_971748.1	7070	Tribolium castaneum	Tribolium castaneum	Tribolium		Tenebrionidae	Polyphaga	Coleoptera	Neoptera	Insecta		Arthropoda	Metazoa	Eukaryota	6	PREDICTED: similar to conserved hypothetical protein
290462893	ADD24494.1	72036	Lepeophtheirus salmonis	Lepeophtheirus salmonis	Lepeophtheirus		Caligidae		Siphonostomatoida	Copepoda	Maxillopoda	Crustacea	Arthropoda	Metazoa	Eukaryota	6	CDGSH iron sulfur domain-containing protein 3	mitochondrial
290561403	ADD38102.1	72036	Lepeophtheirus salmonis	Lepeophtheirus salmonis	Lepeophtheirus		Caligidae		Siphonostomatoida	Copepoda	Maxillopoda	Crustacea	Arthropoda	Metazoa	Eukaryota	6	CDGSH iron sulfur domain-containing protein 3	mitochondrial
301762878	XP_002916880.1	9646	Ailuropoda melanoleuca	Ailuropoda melanoleuca	Ailuropoda		Ursidae	Caniformia	Carnivora		Mammalia	Craniata	Chordata	Metazoa	Eukaryota	6	PREDICTED: CDGSH iron sulfur domain-containing protein 3	mitochondrial-like
260809389	XP_002599488.1	7739	Branchiostoma floridae	Branchiostoma floridae	Branchiostoma		Branchiostomidae					Cephalochordata	Chordata	Metazoa	Eukaryota	6	hypothetical protein BRAFLDRAFT_223906
76644554	XP_875777.1	9913	Bos taurus	Bos taurus	Bos	Bovinae	Bovidae	Ruminantia			Mammalia	Craniata	Chordata	Metazoa	Eukaryota	6	PREDICTED: CDGSH iron sulfur domain 3-like
73966125	XP_548156.2	9615	Canis lupus familiaris	Canis lupus	Canis		Canidae	Caniformia	Carnivora		Mammalia	Craniata	Chordata	Metazoa	Eukaryota	6	PREDICTED: similar to CG3420-PA
194217036	XP_001917616.1	9796	Equus caballus	Equus caballus	Equus		Equidae		Perissodactyla		Mammalia	Craniata	Chordata	Metazoa	Eukaryota	6	PREDICTED: similar to hCG31406
211057411	NP_001129970.1	9606	Homo sapiens	Homo sapiens	Homo	Homininae	Hominidae	Haplorrhini	Primates		Mammalia	Craniata	Chordata	Metazoa	Eukaryota	6	CDGSH iron-sulfur domain-containing protein 3	mitochondrial precursor
126308253	XP_001371725.1	13616	Monodelphis domestica	Monodelphis domestica	Monodelphis	Didelphinae	Didelphidae		Didelphimorphia		Mammalia	Craniata	Chordata	Metazoa	Eukaryota	6	PREDICTED: hypothetical protein
123241716	CAM27408.1	10090	Mus musculus	Mus musculus	Mus	Murinae	Muridae	Sciurognathi	Rodentia		Mammalia	Craniata	Chordata	Metazoa	Eukaryota	6	CDGSH iron sulfur domain 3
123241717	CAM27409.1	10090	Mus musculus	Mus musculus	Mus	Murinae	Muridae	Sciurognathi	Rodentia		Mammalia	Craniata	Chordata	Metazoa	Eukaryota	6	CDGSH iron sulfur domain 3
168229148	NP_001078969.2	10090	Mus musculus	Mus musculus	Mus	Murinae	Muridae	Sciurognathi	Rodentia		Mammalia	Craniata	Chordata	Metazoa	Eukaryota	6	CDGSH iron-sulfur domain-containing protein 3	mitochondrial precursor
190336571	AAI57904.1	10090	Mus musculus	Mus musculus	Mus	Murinae	Muridae	Sciurognathi	Rodentia		Mammalia	Craniata	Chordata	Metazoa	Eukaryota	6	Cisd3 protein
309264649	XP_003086328.1	10090	Mus musculus	Mus musculus	Mus	Murinae	Muridae	Sciurognathi	Rodentia		Mammalia	Craniata	Chordata	Metazoa	Eukaryota	6	PREDICTED: CDGSH iron-sulfur domain-containing protein 3	mitochondrial-like
291405917	XP_002719173.1	9986	Oryctolagus cuniculus	Oryctolagus cuniculus	Oryctolagus		Leporidae		Lagomorpha		Mammalia	Craniata	Chordata	Metazoa	Eukaryota	6	PREDICTED: CDGSH iron sulfur domain 3
55645287	XP_511439.1	9598	Pan troglodytes	Pan troglodytes	Pan	Homininae	Hominidae	Haplorrhini	Primates		Mammalia	Craniata	Chordata	Metazoa	Eukaryota	6	PREDICTED: similar to conserved hypothetical protein
149054052	EDM05869.1	10116	Rattus norvegicus	Rattus norvegicus	Rattus	Murinae	Muridae	Sciurognathi	Rodentia		Mammalia	Craniata	Chordata	Metazoa	Eukaryota	6	rCG33529	isoform CRA_c
47223970	CAG06147.1	99883	Tetraodon nigroviridis	Tetraodon nigroviridis	Tetraodon		Tetraodontidae	Tetraodontoidei	Tetraodontiformes		Actinopterygii	Craniata	Chordata	Metazoa	Eukaryota	6	unnamed protein product
163915173	NP_001106562.1	8364	Xenopus (Silurana) tropicalis	Xenopus (Silurana) tropicalis	Xenopus	Xenopodinae	Pipidae	Mesobatrachia	Anura		Amphibia	Craniata	Chordata	Metazoa	Eukaryota	6	CDGSH iron sulfur domain 3
221117247	XP_002164422.1	6085	Hydra magnipapillata	Hydra magnipapillata	Hydra		Hydridae	Anthomedusae	Hydroida		Hydrozoa		Cnidaria	Metazoa	Eukaryota	6	PREDICTED: similar to CG3420 CG3420-PA
156393478	XP_001636355.1	45351	Nematostella vectensis	Nematostella vectensis	Nematostella		Edwardsiidae		Actiniaria	Hexacorallia	Anthozoa		Cnidaria	Metazoa	Eukaryota	6	predicted protein
156405938	XP_001640988.1	45351	Nematostella vectensis	Nematostella vectensis	Nematostella		Edwardsiidae		Actiniaria	Hexacorallia	Anthozoa		Cnidaria	Metazoa	Eukaryota	6	predicted protein
115974991	XP_001187273.1	7668	Strongylocentrotus purpuratus	Strongylocentrotus purpuratus	Strongylocentrotus		Strongylocentrotidae		Echinoida	Euechinoidea	Echinoidea		Echinodermata	Metazoa	Eukaryota	6	PREDICTED: similar to ENSANGP00000013261
72113566	XP_794189.1	7668	Strongylocentrotus purpuratus	Strongylocentrotus purpuratus	Strongylocentrotus		Strongylocentrotidae		Echinoida	Euechinoidea	Echinoidea		Echinodermata	Metazoa	Eukaryota	6	PREDICTED: similar to putative secretory protein
256016655	CAR63623.1	6313	Angiostrongylus cantonensis	Angiostrongylus cantonensis	Angiostrongylus		Angiostrongylidae	Strongylida	Rhabditida		Chromadorea		Nematoda	Metazoa	Eukaryota	6	hypothetical protein
170575528	XP_001893279.1	6279	Brugia malayi	Brugia malayi	Brugia		Onchocercidae		Spirurida		Chromadorea		Nematoda	Metazoa	Eukaryota	6	RE40412p
170591709	XP_001900612.1	6279	Brugia malayi	Brugia malayi	Brugia		Onchocercidae		Spirurida		Chromadorea		Nematoda	Metazoa	Eukaryota	6	RE40412p
268571213	XP_002640969.1	6238	Caenorhabditis briggsae	Caenorhabditis briggsae	Caenorhabditis	Peloderinae	Rhabditidae		Rhabditida		Chromadorea		Nematoda	Metazoa	Eukaryota	6	Hypothetical protein CBG11715
268574254	XP_002642104.1	6238	Caenorhabditis briggsae	Caenorhabditis briggsae	Caenorhabditis	Peloderinae	Rhabditidae		Rhabditida		Chromadorea		Nematoda	Metazoa	Eukaryota	6	Hypothetical protein CBG18045
309360713	CAP30861.2	473542	Caenorhabditis briggsae AF16	Caenorhabditis briggsae	Caenorhabditis	Peloderinae	Rhabditidae		Rhabditida		Chromadorea		Nematoda	Metazoa	Eukaryota	6	hypothetical protein CBG_11715
115534146	NP_497920.3	6239	Caenorhabditis elegans	Caenorhabditis elegans	Caenorhabditis	Peloderinae	Rhabditidae		Rhabditida		Chromadorea		Nematoda	Metazoa	Eukaryota	6	hypothetical protein M88.7
17556380	NP_497419.1	6239	Caenorhabditis elegans	Caenorhabditis elegans	Caenorhabditis	Peloderinae	Rhabditidae		Rhabditida		Chromadorea		Nematoda	Metazoa	Eukaryota	6	hypothetical protein Y67D2.3
308479999	XP_003102207.1	31234	Caenorhabditis remanei	Caenorhabditis remanei	Caenorhabditis	Peloderinae	Rhabditidae		Rhabditida		Chromadorea		Nematoda	Metazoa	Eukaryota	6	hypothetical protein CRE_05885
308487854	XP_003106122.1	31234	Caenorhabditis remanei	Caenorhabditis remanei	Caenorhabditis	Peloderinae	Rhabditidae		Rhabditida		Chromadorea		Nematoda	Metazoa	Eukaryota	6	hypothetical protein CRE_20359
312073616	XP_003139600.1	7209	Loa loa	Loa loa	Loa		Onchocercidae		Spirurida		Chromadorea		Nematoda	Metazoa	Eukaryota	6	hypothetical protein LOAG_04015
312092700	XP_003147429.1	7209	Loa loa	Loa loa	Loa		Onchocercidae		Spirurida		Chromadorea		Nematoda	Metazoa	Eukaryota	6	hypothetical protein LOAG_11864
56757513	AAW26921.1	6182	Schistosoma japonicum	Schistosoma japonicum	Schistosoma		Schistosomatidae		Strigeidida	Digenea	Trematoda		Platyhelminthes	Metazoa	Eukaryota	6	SJCHGC03471 protein
66827785	XP_647247.1	352472	Dictyostelium discoideum AX4	Dictyostelium discoideum	Dictyostelium				Dictyosteliida						Eukaryota	6	hypothetical protein DDB_G0267712
154344595	XP_001568239.1	420245	Leishmania braziliensis MHOM/BR/75/M2904	Leishmania braziliensis	Leishmania		Trypanosomatidae		Kinetoplastida						Eukaryota	6	hypothetical protein
146100798	XP_001468949.1	435258	Leishmania infantum JPCM5	Leishmania infantum	Leishmania		Trypanosomatidae		Kinetoplastida						Eukaryota	6	hypothetical protein
72547521	XP_843243.1	347515	Leishmania major strain Friedlin	Leishmania major	Leishmania		Trypanosomatidae		Kinetoplastida						Eukaryota	6	hypothetical protein
290987624	XP_002676522.1	5762	Naegleria gruberi	Naegleria gruberi	Naegleria		Vahlkampfiidae		Schizopyrenida		Heterolobosea				Eukaryota	6	predicted protein
281201730	EFA75938.1	670386	Polysphondylium pallidum PN500	Polysphondylium pallidum	Polysphondylium				Dictyosteliida						Eukaryota	6	hypothetical protein PPL_10512
145473817	XP_001462572.1	412030	Paramecium tetraurelia strain d4-2	Paramecium tetraurelia	Paramecium		Parameciidae		Peniculida		Oligohymenophorea	Intramacronucleata			Eukaryota	6	hypothetical protein
145486686	XP_001429349.1	412030	Paramecium tetraurelia strain d4-2	Paramecium tetraurelia	Paramecium		Parameciidae		Peniculida		Oligohymenophorea	Intramacronucleata			Eukaryota	6	hypothetical protein
145532292	XP_001451907.1	412030	Paramecium tetraurelia strain d4-2	Paramecium tetraurelia	Paramecium		Parameciidae		Peniculida		Oligohymenophorea	Intramacronucleata			Eukaryota	6	hypothetical protein
145504002	XP_001437973.1	412030	Paramecium tetraurelia strain d4-2	Paramecium tetraurelia	Paramecium		Parameciidae		Peniculida		Oligohymenophorea	Intramacronucleata			Eukaryota	6	hypothetical protein
118372872	XP_001019630.1	5911	Tetrahymena thermophila	Tetrahymena thermophila	Tetrahymena		Tetrahymenidae		Hymenostomatida		Oligohymenophorea	Intramacronucleata			Eukaryota	6	hypothetical protein TTHERM_00133510
66820787	XP_643958.1	352472	Dictyostelium discoideum AX4	Dictyostelium discoideum	Dictyostelium				Dictyosteliida						Eukaryota	6	hypothetical protein DDB_G0274303
281204014	EFA78210.1	670386	Polysphondylium pallidum PN500	Polysphondylium pallidum	Polysphondylium				Dictyosteliida						Eukaryota	6	hypothetical protein PPL_08860
145520923	XP_001446317.1	412030	Paramecium tetraurelia strain d4-2	Paramecium tetraurelia	Paramecium		Parameciidae		Peniculida		Oligohymenophorea	Intramacronucleata			Eukaryota	6	hypothetical protein
145529718	XP_001450642.1	412030	Paramecium tetraurelia strain d4-2	Paramecium tetraurelia	Paramecium		Parameciidae		Peniculida		Oligohymenophorea	Intramacronucleata			Eukaryota	6	hypothetical protein
118400196	XP_001032421.1	5911	Tetrahymena thermophila	Tetrahymena thermophila	Tetrahymena		Tetrahymenidae		Hymenostomatida		Oligohymenophorea	Intramacronucleata			Eukaryota	6	hypothetical protein TTHERM_00637600
71028586	XP_763936.1	333668	Theileria parva strain Muguga	Theileria parva	Theileria		Theileriidae				Aconoidasida		Apicomplexa		Eukaryota	2a	hypothetical protein
156084664	XP_001609815.1	484906	Babesia bovis T2Bo	Babesia bovis	Babesia		Babesiidae				Aconoidasida		Apicomplexa		Eukaryota	2a	hypothetical protein
124504719	XP_001351102.1	36329	Plasmodium falciparum 3D7	Plasmodium falciparum	Plasmodium				Haemosporida		Aconoidasida		Apicomplexa		Eukaryota	2a	PFMNL-1 CISD1-like iron-sulfur protein	putative
221055765	XP_002259021.1	5851	Plasmodium knowlesi strain H	Plasmodium knowlesi	Plasmodium				Haemosporida		Aconoidasida		Apicomplexa		Eukaryota	2a	hypothetical protein	conserved in Apicomplexan species
156094023	XP_001613049.1	126793	Plasmodium vivax SaI-1	Plasmodium vivax	Plasmodium				Haemosporida		Aconoidasida		Apicomplexa		Eukaryota	2a	hypothetical protein
68068835	XP_676328.1	5823	Plasmodium berghei str. ANKA	Plasmodium berghei	Plasmodium				Haemosporida		Aconoidasida		Apicomplexa		Eukaryota	2a	hypothetical protein
70921911	XP_734206.1	31271	Plasmodium chabaudi chabaudi	Plasmodium chabaudi	Plasmodium				Haemosporida		Aconoidasida		Apicomplexa		Eukaryota	2a	hypothetical protein
237831905	XP_002365250.1	508771	Toxoplasma gondii ME49	Toxoplasma gondii	Toxoplasma		Sarcocystidae	Eimeriorina	Eucoccidiorida		Coccidia		Apicomplexa		Eukaryota	2a	hypothetical protein TGME49_060870
71029078	XP_764182.1	333668	Theileria parva strain Muguga	Theileria parva	Theileria		Theileriidae				Aconoidasida		Apicomplexa		Eukaryota	2b	hypothetical protein
296004428	XP_002808656.1	36329	Plasmodium falciparum 3D7	Plasmodium falciparum	Plasmodium				Haemosporida		Aconoidasida		Apicomplexa		Eukaryota	2b	PfMNL-2 CISD1-like iron-sulfur protein	putative
156098089	XP_001615077.1	126793	Plasmodium vivax SaI-1	Plasmodium vivax	Plasmodium				Haemosporida		Aconoidasida		Apicomplexa		Eukaryota	2b	hypothetical protein
221053698	XP_002258223.1	5851	Plasmodium knowlesi strain H	Plasmodium knowlesi	Plasmodium				Haemosporida		Aconoidasida		Apicomplexa		Eukaryota	2b	hypothetical protein in Plasmodium species
68000917	XP_669761.1	5823	Plasmodium berghei str. ANKA	Plasmodium berghei	Plasmodium				Haemosporida		Aconoidasida		Apicomplexa		Eukaryota	2b	hypothetical protein
83315473	XP_730809.1	352914	Plasmodium yoelii yoelii str. 17XNL	Plasmodium yoelii	Plasmodium				Haemosporida		Aconoidasida		Apicomplexa		Eukaryota	2b	hypothetical protein
221487254	EEE25500.1	507601	Toxoplasma gondii GT1	Toxoplasma gondii	Toxoplasma		Sarcocystidae	Eimeriorina	Eucoccidiorida		Coccidia		Apicomplexa		Eukaryota	2b	conserved hypothetical protein
237831203	XP_002364899.1	508771	Toxoplasma gondii ME49	Toxoplasma gondii	Toxoplasma		Sarcocystidae	Eimeriorina	Eucoccidiorida		Coccidia		Apicomplexa		Eukaryota	2b	hypothetical protein	conserved
294495160	YP_003541653.1	547558	Methanohalophilus mahii DSM 5219	Methanohalophilus mahii	Methanohalophilus		Methanosarcinaceae		Methanosarcinales		Methanomicrobia		Euryarchaeota		Archaea	7CDC	protein of unknown function DUF1271
91711571	ABE51498.1	259564	Methanococcoides burtonii DSM 6242	Methanococcoides burtonii	Methanococcoides		Methanosarcinaceae		Methanosarcinales		Methanomicrobia		Euryarchaeota		Archaea	7CDC	Zinc finger domain-containing protein
91713205	ABE53132.1	259564	Methanococcoides burtonii DSM 6242	Methanococcoides burtonii	Methanococcoides		Methanosarcinaceae		Methanosarcinales		Methanomicrobia		Euryarchaeota		Archaea	7CDC	Zinc finger domain-containing protein
20089863	NP_615938.1	188937	Methanosarcina acetivorans C2A	Methanosarcina acetivorans	Methanosarcina		Methanosarcinaceae		Methanosarcinales		Methanomicrobia		Euryarchaeota		Archaea	7CDC	hypothetical protein MA0986
21229134	NP_635056.1	192952	Methanosarcina mazei Go1	Methanosarcina mazei	Methanosarcina		Methanosarcinaceae		Methanosarcinales		Methanomicrobia		Euryarchaeota		Archaea	7CDC	hypothetical protein MM_3032
150398901	YP_001322668.1	406327	Methanococcus vannielii SB	Methanococcus vannielii	Methanococcus		Methanococcaceae		Methanococcales		Methanococci		Euryarchaeota		Archaea	7CDC	zinc finger CDGSH-type domain-containing protein
304314409	YP_003849556.1	79929	Methanothermobacter marburgensis str. Marburg	Methanothermobacter marburgensis	Methanothermobacter		Methanobacteriaceae		Methanobacteriales		Methanobacteria		Euryarchaeota		Archaea	7CDC	hypothetical protein MTBMA_c06480
154151853	YP_001405471.1	456442	Candidatus Methanoregula boonei 6A8	Candidatus Methanoregula boonei	Candidatus Methanoregula				Methanomicrobiales		Methanomicrobia		Euryarchaeota		Archaea	7CDC	hypothetical protein Mboo_2314
219851906	YP_002466338.1	521011	Methanosphaerula palustris E1-9c	Methanosphaerula palustris	Methanosphaerula				Methanomicrobiales		Methanomicrobia		Euryarchaeota		Archaea	7CDC	protein of unknown function DUF1271
219851810	YP_002466242.1	521011	Methanosphaerula palustris E1-9c	Methanosphaerula palustris	Methanosphaerula				Methanomicrobiales		Methanomicrobia		Euryarchaeota		Archaea	7CDC	protein of unknown function DUF1271
219852088	YP_002466520.1	521011	Methanosphaerula palustris E1-9c	Methanosphaerula palustris	Methanosphaerula				Methanomicrobiales		Methanomicrobia		Euryarchaeota		Archaea	7CDC	protein of unknown function DUF1271
110621629	CAJ36907.1	351160	uncultured methanogenic archaeon RC-I	uncultured methanogenic archaeon RC-I									Euryarchaeota		Archaea	7CDC	conserved hypothetical protein
294495160	YP_003541653.1	547558	Methanohalophilus mahii DSM 5219	Methanohalophilus mahii	Methanohalophilus		Methanosarcinaceae		Methanosarcinales		Methanomicrobia		Euryarchaeota		Archaea	7CDC	protein of unknown function DUF1271
91711571	ABE51498.1	259564	Methanococcoides burtonii DSM 6242	Methanococcoides burtonii	Methanococcoides		Methanosarcinaceae		Methanosarcinales		Methanomicrobia		Euryarchaeota		Archaea	7CDC	Zinc finger domain-containing protein
91713205	ABE53132.1	259564	Methanococcoides burtonii DSM 6242	Methanococcoides burtonii	Methanococcoides		Methanosarcinaceae		Methanosarcinales		Methanomicrobia		Euryarchaeota		Archaea	7CDC	Zinc finger domain-containing protein
110621629	CAJ36907.1	351160	uncultured methanogenic archaeon RC-I	uncultured methanogenic archaeon RC-I									Euryarchaeota		Archaea	7CDC	conserved hypothetical protein
154151853	YP_001405471.1	456442	Candidatus Methanoregula boonei 6A8	Candidatus Methanoregula boonei	Candidatus Methanoregula				Methanomicrobiales		Methanomicrobia		Euryarchaeota		Archaea	7CDC	hypothetical protein Mboo_2314
219851906	YP_002466338.1	521011	Methanosphaerula palustris E1-9c	Methanosphaerula palustris	Methanosphaerula				Methanomicrobiales		Methanomicrobia		Euryarchaeota		Archaea	7CDC	protein of unknown function DUF1271
219851810	YP_002466242.1	521011	Methanosphaerula palustris E1-9c	Methanosphaerula palustris	Methanosphaerula				Methanomicrobiales		Methanomicrobia		Euryarchaeota		Archaea	7CDC	protein of unknown function DUF1271
219852088	YP_002466520.1	521011	Methanosphaerula palustris E1-9c	Methanosphaerula palustris	Methanosphaerula				Methanomicrobiales		Methanomicrobia		Euryarchaeota		Archaea	7CDC	protein of unknown function DUF1271
20089863	NP_615938.1	188937	Methanosarcina acetivorans C2A	Methanosarcina acetivorans	Methanosarcina		Methanosarcinaceae		Methanosarcinales		Methanomicrobia		Euryarchaeota		Archaea	7CDC	hypothetical protein MA0986
21229134	NP_635056.1	192952	Methanosarcina mazei Go1	Methanosarcina mazei	Methanosarcina		Methanosarcinaceae		Methanosarcinales		Methanomicrobia		Euryarchaeota		Archaea	7CDC	hypothetical protein MM_3032
150398901	YP_001322668.1	406327	Methanococcus vannielii SB	Methanococcus vannielii	Methanococcus		Methanococcaceae		Methanococcales		Methanococci		Euryarchaeota		Archaea	7CDC	zinc finger CDGSH-type domain-containing protein
304314409	YP_003849556.1	79929	Methanothermobacter marburgensis str. Marburg	Methanothermobacter marburgensis	Methanothermobacter		Methanobacteriaceae		Methanobacteriales		Methanobacteria		Euryarchaeota		Archaea	7CDC	hypothetical protein MTBMA_c06480
256390081	YP_003111645.1	479433	Catenulispora acidiphila DSM 44928	Catenulispora acidiphila	Catenulispora		Catenulisporaceae	Catenulisporineae	Actinomycetales	Actinobacteridae	Actinobacteria		Actinobacteria		Bacteria	7CDC	protein of unknown function DUF1271
257791804	YP_003182410.1	479437	Eggerthella lenta DSM 2243	Eggerthella lenta	Eggerthella		Coriobacteriaceae	Coriobacterineae	Coriobacteriales	Coriobacteridae	Actinobacteria		Actinobacteria		Bacteria	7CDC	zinc finger CDGSH-type domain protein
311900881	BAJ33289.1	452652	Kitasatospora setae KM-6054	Kitasatospora setae	Kitasatospora		Streptomycetaceae	Streptomycineae	Actinomycetales	Actinobacteridae	Actinobacteria		Actinobacteria		Bacteria	7CDC	hypothetical protein KSE_75370
254387806	ZP_05003044.1	443255	Streptomyces clavuligerus ATCC 27064	Streptomyces clavuligerus	Streptomyces		Streptomycetaceae	Streptomycineae	Actinomycetales	Actinobacteridae	Actinobacteria		Actinobacteria		Bacteria	7CDC	conserved hypothetical protein
271966495	YP_003340691.1	479432	Streptosporangium roseum DSM 43021	Streptosporangium roseum	Streptosporangium		Streptosporangiaceae	Streptosporangineae	Actinomycetales	Actinobacteridae	Actinobacteria		Actinobacteria		Bacteria	7CDC	hypothetical protein Sros_5171
256390081	YP_003111645.1	479433	Catenulispora acidiphila DSM 44928	Catenulispora acidiphila	Catenulispora		Catenulisporaceae	Catenulisporineae	Actinomycetales	Actinobacteridae	Actinobacteria		Actinobacteria		Bacteria	7CDC	protein of unknown function DUF1271
257791804	YP_003182410.1	479437	Eggerthella lenta DSM 2243	Eggerthella lenta	Eggerthella		Coriobacteriaceae	Coriobacterineae	Coriobacteriales	Coriobacteridae	Actinobacteria		Actinobacteria		Bacteria	7CDC	zinc finger CDGSH-type domain protein
311900881	BAJ33289.1	452652	Kitasatospora setae KM-6054	Kitasatospora setae	Kitasatospora		Streptomycetaceae	Streptomycineae	Actinomycetales	Actinobacteridae	Actinobacteria		Actinobacteria		Bacteria	7CDC	hypothetical protein KSE_75370
254387806	ZP_05003044.1	443255	Streptomyces clavuligerus ATCC 27064	Streptomyces clavuligerus	Streptomyces		Streptomycetaceae	Streptomycineae	Actinomycetales	Actinobacteridae	Actinobacteria		Actinobacteria		Bacteria	7CDC	conserved hypothetical protein
271966495	YP_003340691.1	479432	Streptosporangium roseum DSM 43021	Streptosporangium roseum	Streptosporangium		Streptosporangiaceae	Streptosporangineae	Actinomycetales	Actinobacteridae	Actinobacteria		Actinobacteria		Bacteria	7CDC	hypothetical protein Sros_5171
225643101	ACN98151.1	204536	Sulfurihydrogenibium azorense Az-Fu1	Sulfurihydrogenibium azorense	Sulfurihydrogenibium		Hydrogenothermaceae		Aquificales		Aquificae		Aquificae		Bacteria	7CDC	zinc finger cdgsh-type domain protein
188996796	YP_001931047.1	436114	Sulfurihydrogenibium sp. YO3AOP1	Sulfurihydrogenibium sp. YO3AOP1	Sulfurihydrogenibium		Hydrogenothermaceae		Aquificales		Aquificae		Aquificae		Bacteria	7CDC	protein of unknown function DUF1271
225643101	ACN98151.1	204536	Sulfurihydrogenibium azorense Az-Fu1	Sulfurihydrogenibium azorense	Sulfurihydrogenibium		Hydrogenothermaceae		Aquificales		Aquificae		Aquificae		Bacteria	7CDC	zinc finger cdgsh-type domain protein
188996796	YP_001931047.1	436114	Sulfurihydrogenibium sp. YO3AOP1	Sulfurihydrogenibium sp. YO3AOP1	Sulfurihydrogenibium		Hydrogenothermaceae		Aquificales		Aquificae		Aquificae		Bacteria	7CDC	protein of unknown function DUF1271
291514064	CBK63274.1	717959	Alistipes shahii WAL 8301	Alistipes shahii	Alistipes		Rikenellaceae		Bacteroidales		Bacteroidia		Bacteroidetes		Bacteria	7CDC	Uncharacterized conserved protein
313157675	EFR57086.1	908612	Alistipes sp. HGB5	Alistipes sp. HGB5	Alistipes		Rikenellaceae		Bacteroidales		Bacteroidia		Bacteroidetes		Bacteria	7CDC	zinc finger CDGSH type
167752166	ZP_02424293.1	445970	Alistipes putredinis DSM 17216	Alistipes putredinis	Alistipes		Rikenellaceae		Bacteroidales		Bacteroidia		Bacteroidetes		Bacteria	7CDC	hypothetical protein ALIPUT_00408
255009423	ZP_05281549.1	457424	Bacteroides fragilis 3_1_12	Bacteroides fragilis	Bacteroides		Bacteroidaceae		Bacteroidales		Bacteroidia		Bacteroidetes		Bacteria	7CDC	hypothetical protein Bfra3_09802
298385746	ZP_06995304.1	469585	Bacteroides sp. 1_1_14	Bacteroides sp. 1_1_14	Bacteroides		Bacteroidaceae		Bacteroidales		Bacteroidia		Bacteroidetes		Bacteria	7CDC	zinc finger CDGSH type superfamily
291514064	CBK63274.1	717959	Alistipes shahii WAL 8301	Alistipes shahii	Alistipes		Rikenellaceae		Bacteroidales		Bacteroidia		Bacteroidetes		Bacteria	7CDC	Uncharacterized conserved protein
313157675	EFR57086.1	908612	Alistipes sp. HGB5	Alistipes sp. HGB5	Alistipes		Rikenellaceae		Bacteroidales		Bacteroidia		Bacteroidetes		Bacteria	7CDC	zinc finger CDGSH type
167752166	ZP_02424293.1	445970	Alistipes putredinis DSM 17216	Alistipes putredinis	Alistipes		Rikenellaceae		Bacteroidales		Bacteroidia		Bacteroidetes		Bacteria	7CDC	hypothetical protein ALIPUT_00408
255009423	ZP_05281549.1	457424	Bacteroides fragilis 3_1_12	Bacteroides fragilis	Bacteroides		Bacteroidaceae		Bacteroidales		Bacteroidia		Bacteroidetes		Bacteria	7CDC	hypothetical protein Bfra3_09802
298385746	ZP_06995304.1	469585	Bacteroides sp. 1_1_14	Bacteroides sp. 1_1_14	Bacteroides		Bacteroidaceae		Bacteroidales		Bacteroidia		Bacteroidetes		Bacteria	7CDC	zinc finger CDGSH type superfamily
219536918	ACL18657.1	272564	Desulfitobacterium hafniense DCB-2	Desulfitobacterium hafniense	Desulfitobacterium		Peptococcaceae		Clostridiales		Clostridia		Firmicutes		Bacteria	7CDC	zinc finger CDGSH-type domain protein
312142707	YP_003994153.1	656519	Halanaerobium sp. 'sapolanicus'	Halanaerobium sp. 'sapolanicus'	Halanaerobium		Halanaerobiaceae		Halanaerobiales		Clostridia		Firmicutes		Bacteria	7CDC	Iron sulfur-containing domain	CDGSH-type
150391481	YP_001321530.1	293826	Alkaliphilus metalliredigens QYMF	Alkaliphilus metalliredigens	Alkaliphilus		Clostridiaceae		Clostridiales		Clostridia		Firmicutes		Bacteria	7CDC	hypothetical protein Amet_3752
150391481	YP_001321530.1	293826	Alkaliphilus metalliredigens QYMF	Alkaliphilus metalliredigens	Alkaliphilus		Clostridiaceae		Clostridiales		Clostridia		Firmicutes		Bacteria	7CDC	hypothetical protein Amet_3752
219536918	ACL18657.1	272564	Desulfitobacterium hafniense DCB-2	Desulfitobacterium hafniense	Desulfitobacterium		Peptococcaceae		Clostridiales		Clostridia		Firmicutes		Bacteria	7CDC	zinc finger CDGSH-type domain protein
312142707	YP_003994153.1	656519	Halanaerobium sp. 'sapolanicus'	Halanaerobium sp. 'sapolanicus'	Halanaerobium		Halanaerobiaceae		Halanaerobiales		Clostridia		Firmicutes		Bacteria	7CDC	Iron sulfur-containing domain	CDGSH-type
257468659	ZP_05632753.1	469617	Fusobacterium ulcerans ATCC 49185	Fusobacterium ulcerans	Fusobacterium		Fusobacteriaceae		Fusobacteriales		Fusobacteria		Fusobacteria		Bacteria	7CDC	hypothetical protein FulcA4_04909
313688592	EFS25427.1	469617	Fusobacterium ulcerans ATCC 49185	Fusobacterium ulcerans	Fusobacterium		Fusobacteriaceae		Fusobacteriales		Fusobacteria		Fusobacteria		Bacteria	7CDC	conserved hypothetical protein
253582909	ZP_04860127.1	469618	Fusobacterium varium ATCC 27725	Fusobacterium varium	Fusobacterium		Fusobacteriaceae		Fusobacteriales		Fusobacteria		Fusobacteria		Bacteria	7CDC	conserved hypothetical protein
268613286	ACZ07654.1	526218	Sebaldella termitidis ATCC 33386	Sebaldella termitidis	Sebaldella		Fusobacteriaceae		Fusobacteriales		Fusobacteria		Fusobacteria		Bacteria	7CDC	protein of unknown function DUF1271
257468659	ZP_05632753.1	469617	Fusobacterium ulcerans ATCC 49185	Fusobacterium ulcerans	Fusobacterium		Fusobacteriaceae		Fusobacteriales		Fusobacteria		Fusobacteria		Bacteria	7CDC	hypothetical protein FulcA4_04909
313688592	EFS25427.1	469617	Fusobacterium ulcerans ATCC 49185	Fusobacterium ulcerans	Fusobacterium		Fusobacteriaceae		Fusobacteriales		Fusobacteria		Fusobacteria		Bacteria	7CDC	conserved hypothetical protein
253582909	ZP_04860127.1	469618	Fusobacterium varium ATCC 27725	Fusobacterium varium	Fusobacterium		Fusobacteriaceae		Fusobacteriales		Fusobacteria		Fusobacteria		Bacteria	7CDC	conserved hypothetical protein
268613286	ACZ07654.1	526218	Sebaldella termitidis ATCC 33386	Sebaldella termitidis	Sebaldella		Fusobacteriaceae		Fusobacteriales		Fusobacteria		Fusobacteria		Bacteria	7CDC	protein of unknown function DUF1271
296095945	ADG91895.1	572480	Arcobacter nitrofigilis DSM 7299	Arcobacter nitrofigilis	Arcobacter		Campylobacteraceae		Campylobacterales		Epsilonproteobacteria	delta/epsilon subdivisions	Proteobacteria		Bacteria	7CDC	Iron sulfur domain-containing	CDGSH-type
89053761	YP_509212.1	290400	Jannaschia sp. CCS1	Jannaschia sp. CCS1	Jannaschia		Rhodobacteraceae		Rhodobacterales		Alphaproteobacteria		Proteobacteria		Bacteria	7CDC	hypothetical protein Jann_1270
126734331	ZP_01750078.1	391593	Roseobacter sp. CCS2	Roseobacter sp. CCS2	Roseobacter		Rhodobacteraceae		Rhodobacterales		Alphaproteobacteria		Proteobacteria		Bacteria	7CDC	hypothetical protein RCCS2_09229
242122830	ACS80526.1	526222	Desulfovibrio salexigens DSM 2638	Desulfovibrio salexigens	Desulfovibrio		Desulfovibrionaceae		Desulfovibrionales		Deltaproteobacteria	delta/epsilon subdivisions	Proteobacteria		Bacteria	7CDC	protein of unknown function DUF1271
296095945	ADG91895.1	572480	Arcobacter nitrofigilis DSM 7299	Arcobacter nitrofigilis	Arcobacter		Campylobacteraceae		Campylobacterales		Epsilonproteobacteria	delta/epsilon subdivisions	Proteobacteria		Bacteria	7CDC	Iron sulfur domain-containing	CDGSH-type
89053761	YP_509212.1	290400	Jannaschia sp. CCS1	Jannaschia sp. CCS1	Jannaschia		Rhodobacteraceae		Rhodobacterales		Alphaproteobacteria		Proteobacteria		Bacteria	7CDC	hypothetical protein Jann_1270
126734331	ZP_01750078.1	391593	Roseobacter sp. CCS2	Roseobacter sp. CCS2	Roseobacter		Rhodobacteraceae		Rhodobacterales		Alphaproteobacteria		Proteobacteria		Bacteria	7CDC	hypothetical protein RCCS2_09229
242122830	ACS80526.1	526222	Desulfovibrio salexigens DSM 2638	Desulfovibrio salexigens	Desulfovibrio		Desulfovibrionaceae		Desulfovibrionales		Deltaproteobacteria	delta/epsilon subdivisions	Proteobacteria		Bacteria	7CDC	protein of unknown function DUF1271
304390206	ZP_07372160.1	585198	Mobiluncus curtisii subsp. curtisii ATCC 35241	Mobiluncus curtisii	Mobiluncus		Actinomycetaceae	Actinomycineae	Actinomycetales	Actinobacteridae	Actinobacteria		Actinobacteria		Bacteria	7DC	zinc finger CDGSH type superfamily protein
315491942	EFU81551.1	887899	Mobiluncus curtisii subsp. holmesii ATCC 35242	Mobiluncus curtisii	Mobiluncus		Actinomycetaceae	Actinomycineae	Actinomycetales	Actinobacteridae	Actinobacteria		Actinobacteria		Bacteria	7DC	zinc finger CDGSH type superfamily protein
298236096	ADI67228.1	548479	Mobiluncus curtisii ATCC 43063	Mobiluncus curtisii	Mobiluncus		Actinomycetaceae	Actinomycineae	Actinomycetales	Actinobacteridae	Actinobacteria		Actinobacteria		Bacteria	7DC	conserved hypothetical protein
256818369	ZP_05543384.1	467200	Streptomyces griseoflavus Tu4000	Streptomyces griseoflavus	Streptomyces		Streptomycetaceae	Streptomycineae	Actinomycetales	Actinobacteridae	Actinobacteria		Actinobacteria		Bacteria	7DC	hypothetical protein SgriT_35214
302562552	ZP_07314894.1	467200	Streptomyces griseoflavus Tu4000	Streptomyces griseoflavus	Streptomyces		Streptomycetaceae	Streptomycineae	Actinomycetales	Actinobacteridae	Actinobacteria		Actinobacteria		Bacteria	7DC	zinc finger CDGSH type superfamily protein
182435354	YP_001823073.1	455632	Streptomyces griseus subsp. griseus NBRC 13350	Streptomyces griseus	Streptomyces		Streptomycetaceae	Streptomycineae	Actinomycetales	Actinobacteridae	Actinobacteria		Actinobacteria		Bacteria	7DC	hypothetical protein SGR_1561
282869001	ZP_06278010.1	649189	Streptomyces sp. ACT-1	Streptomyces sp. ACT-1	Streptomyces		Streptomycetaceae	Streptomycineae	Actinomycetales	Actinobacteridae	Actinobacteria		Actinobacteria		Bacteria	7DC	protein of unknown function DUF1271
239991441	ZP_04712105.1	457430	Streptomyces roseosporus NRRL 11379	Streptomyces filamentosus	Streptomyces		Streptomycetaceae	Streptomycineae	Actinomycetales	Actinobacteridae	Actinobacteria		Actinobacteria		Bacteria	7DC	hypothetical protein SrosN1_29327
302517527	ZP_07269869.1	591157	Streptomyces sp. SPB78	Streptomyces sp. SPB78	Streptomyces		Streptomycetaceae	Streptomycineae	Actinomycetales	Actinobacteridae	Actinobacteria		Actinobacteria		Bacteria	7DC	conserved hypothetical protein
311747223	ZP_07721008.1	388413	Algoriphagus sp. PR1	Algoriphagus sp. PR1	Algoriphagus		Cyclobacteriaceae		Cytophagales		Cytophagia		Bacteroidetes		Bacteria	7DC	zinc finger CDGSH type superfamily
313676933	YP_004054929.1	643867	Marivirga tractuosa DSM 4126	Marivirga tractuosa	Marivirga		Flammeovirgaceae		Cytophagales		Cytophagia		Bacteroidetes		Bacteria	7DC	iron sulfur-containing domain	cdgsh-type
163787607	ZP_02182054.1	391603	Flavobacteriales bacterium ALC-1	Flavobacteriales bacterium ALC-1					Flavobacteriales		Flavobacteria		Bacteroidetes		Bacteria	7DC	hypothetical protein FBALC1_03672
163754950	ZP_02162071.1	391587	Kordia algicida OT-1	Kordia algicida	Kordia		Flavobacteriaceae		Flavobacteriales		Flavobacteria		Bacteroidetes		Bacteria	7DC	hypothetical protein KAOT1_03012
283815649	ADB37487.1	504472	Spirosoma linguale DSM 74	Spirosoma linguale	Spirosoma		Cytophagaceae		Cytophagales		Cytophagia		Bacteroidetes		Bacteria	7DC	protein of unknown function DUF1271
305666671	YP_003862958.1	313603	Flavobacteriales bacterium HTCC2170	Flavobacteriales bacterium HTCC2170					Flavobacteriales		Flavobacteria		Bacteroidetes		Bacteria	7DC	hypothetical protein FB2170_10419
260062647	YP_003195727.1	313596	Robiginitalea biformata HTCC2501	Robiginitalea biformata	Robiginitalea		Flavobacteriaceae		Flavobacteriales		Flavobacteria		Bacteroidetes		Bacteria	7DC	hypothetical protein RB2501_13689
229916742	YP_002885388.1	360911	Exiguobacterium sp. AT1b	Exiguobacterium sp. AT1b	Exiguobacterium				Bacillales		Bacilli		Firmicutes		Bacteria	7DC	protein of unknown function DUF1271
313122663	YP_004044590.1	469382	Halogeometricum borinquense DSM 11551	Halogeometricum borinquense	Halogeometricum		Halobacteriaceae		Halobacteriales		Halobacteria		Euryarchaeota		Archaea	7DCC	hypothetical protein Hbor_39200
313122663	YP_004044590.1	469382	Halogeometricum borinquense DSM 11551	Halogeometricum borinquense	Halogeometricum		Halobacteriaceae		Halobacteriales		Halobacteria		Euryarchaeota		Archaea	7DCC	hypothetical protein Hbor_39200
149919710	ZP_01908188.1	391625	Plesiocystis pacifica SIR-1	Plesiocystis pacifica	Plesiocystis		Nannocystaceae	Nannocystineae	Myxococcales		Deltaproteobacteria	delta/epsilon subdivisions	Proteobacteria		Bacteria	7DCC	hypothetical protein PPSIR1_03543
288940421	YP_003442661.1	572477	Allochromatium vinosum DSM 180	Allochromatium vinosum	Allochromatium		Chromatiaceae		Chromatiales		Gammaproteobacteria		Proteobacteria		Bacteria	7DCC	hypothetical protein Alvin_0680
13473910	NP_105478.1	266835	Mesorhizobium loti MAFF303099	Mesorhizobium loti	Mesorhizobium		Phyllobacteriaceae		Rhizobiales		Alphaproteobacteria		Proteobacteria		Bacteria	7DCC	hypothetical protein mlr4660
260463430	ZP_05811630.1	536019	Mesorhizobium opportunistum WSM2075	Mesorhizobium opportunistum	Mesorhizobium		Phyllobacteriaceae		Rhizobiales		Alphaproteobacteria		Proteobacteria		Bacteria	7DCC	protein of unknown function DUF1271
254451493	ZP_05064930.1	391616	Octadecabacter antarcticus 238	Octadecabacter antarcticus	Octadecabacter		Rhodobacteraceae		Rhodobacterales		Alphaproteobacteria		Proteobacteria		Bacteria	7DCC	conserved hypothetical protein
84683437	ZP_01011340.1	314271	Maritimibacter alkaliphilus HTCC2654	Maritimibacter alkaliphilus	Maritimibacter		Rhodobacteraceae		Rhodobacterales		Alphaproteobacteria		Proteobacteria		Bacteria	7DCC	hypothetical protein 1099457000264_RB2654_18728
114777280	ZP_01452291.1	314345	Mariprofundus ferrooxydans PV-1	Mariprofundus ferrooxydans	Mariprofundus		Mariprofundaceae		Mariprofundales		Zetaproteobacteria		Proteobacteria		Bacteria	7DCC	hypothetical protein SPV1_09443
149919710	ZP_01908188.1	391625	Plesiocystis pacifica SIR-1	Plesiocystis pacifica	Plesiocystis		Nannocystaceae	Nannocystineae	Myxococcales		Deltaproteobacteria	delta/epsilon subdivisions	Proteobacteria		Bacteria	7DCC	hypothetical protein PPSIR1_03543
288940421	YP_003442661.1	572477	Allochromatium vinosum DSM 180	Allochromatium vinosum	Allochromatium		Chromatiaceae		Chromatiales		Gammaproteobacteria		Proteobacteria		Bacteria	7DCC	hypothetical protein Alvin_0680
13473910	NP_105478.1	266835	Mesorhizobium loti MAFF303099	Mesorhizobium loti	Mesorhizobium		Phyllobacteriaceae		Rhizobiales		Alphaproteobacteria		Proteobacteria		Bacteria	7DCC	hypothetical protein mlr4660
260463430	ZP_05811630.1	536019	Mesorhizobium opportunistum WSM2075	Mesorhizobium opportunistum	Mesorhizobium		Phyllobacteriaceae		Rhizobiales		Alphaproteobacteria		Proteobacteria		Bacteria	7DCC	protein of unknown function DUF1271
254451493	ZP_05064930.1	391616	Octadecabacter antarcticus 238	Octadecabacter antarcticus	Octadecabacter		Rhodobacteraceae		Rhodobacterales		Alphaproteobacteria		Proteobacteria		Bacteria	7DCC	conserved hypothetical protein
84683437	ZP_01011340.1	314271	Maritimibacter alkaliphilus HTCC2654	Maritimibacter alkaliphilus	Maritimibacter		Rhodobacteraceae		Rhodobacterales		Alphaproteobacteria		Proteobacteria		Bacteria	7DCC	hypothetical protein 1099457000264_RB2654_18728
114777280	ZP_01452291.1	314345	Mariprofundus ferrooxydans PV-1	Mariprofundus ferrooxydans	Mariprofundus		Mariprofundaceae		Mariprofundales		Zetaproteobacteria		Proteobacteria		Bacteria	7DCC	hypothetical protein SPV1_09443
221636244	YP_002524120.1	309801	Thermomicrobium roseum DSM 5159	Thermomicrobium roseum	Thermomicrobium		Thermomicrobiaceae		Thermomicrobiales		Thermomicrobia		Chloroflexi		Bacteria	O	rieske
149178804	ZP_01857385.1	344747	Planctomyces maris DSM 8797	Planctomyces maris	Planctomyces		Planctomycetaceae		Planctomycetales		Planctomycetacia		Planctomycetes		Bacteria	O	hypothetical protein PM8797T_06462
312894391	ZP_07753874.1	756272	Planctomyces brasiliensis DSM 5305	Planctomyces brasiliensis	Planctomyces		Planctomycetaceae		Planctomycetales		Planctomycetacia		Planctomycetes		Bacteria	O	protein of unknown function DUF1801
87311317	ZP_01093438.1	314230	Blastopirellula marina DSM 3645	Blastopirellula marina	Blastopirellula		Planctomycetaceae		Planctomycetales		Planctomycetacia		Planctomycetes		Bacteria	O	YdeI
148557671	YP_001265253.1	392499	Sphingomonas wittichii RW1	Sphingomonas wittichii	Sphingomonas		Sphingomonadaceae		Sphingomonadales		Alphaproteobacteria		Proteobacteria		Bacteria	O	cupin 2 domain-containing protein
254282778	ZP_04957746.1	565045	gamma proteobacterium NOR51-B	gamma proteobacterium NOR51-B							Gammaproteobacteria		Proteobacteria		Bacteria	O	cupin 2	conserved barrel domain protein
242007645	XP_002424642.1	121224	Pediculus humanus corporis	Pediculus humanus	Pediculus		Pediculidae	Anoplura	Phthiraptera	Neoptera	Insecta		Arthropoda	Metazoa	Eukaryota	O	conserved hypothetical protein
307180589	EFN68544.1	104421	Camponotus floridanus	Camponotus floridanus	Camponotus	Formicinae	Formicidae	Aculeata	Hymenoptera	Neoptera	Insecta		Arthropoda	Metazoa	Eukaryota	O	Aminopeptidase N
307110964	EFN59199.1	554065	Chlorella variabilis	Chlorella variabilis	Chlorella		Chlorellaceae		Chlorellales		Trebouxiophyceae		Chlorophyta	Viridiplantae	Eukaryota	O	hypothetical protein CHLNCDRAFT_138123
62860138	NP_001017350.1	8364	Xenopus (Silurana) tropicalis	Xenopus (Silurana) tropicalis	Xenopus	Xenopodinae	Pipidae	Mesobatrachia	Anura		Amphibia	Craniata	Chordata	Metazoa	Eukaryota	O	SPRY domain-containing SOCS box protein 3
148224848	NP_001088836.1	8355	Xenopus laevis	Xenopus laevis	Xenopus	Xenopodinae	Pipidae	Mesobatrachia	Anura		Amphibia	Craniata	Chordata	Metazoa	Eukaryota	O	SPRY domain-containing SOCS box protein 3
126335484	XP_001365178.1	13616	Monodelphis domestica	Monodelphis domestica	Monodelphis	Didelphinae	Didelphidae		Didelphimorphia		Mammalia	Craniata	Chordata	Metazoa	Eukaryota	O	PREDICTED: similar to SSB3 protein
256083188	XP_002577831.1	6183	Schistosoma mansoni	Schistosoma mansoni	Schistosoma		Schistosomatidae		Strigeidida	Digenea	Trematoda		Platyhelminthes	Metazoa	Eukaryota	O	hypothetical protein
302754222	XP_002960535.1	88036	Selaginella moellendorffii	Selaginella moellendorffii	Selaginella		Selaginellaceae		Selaginellales		Isoetopsida		Streptophyta	Viridiplantae	Eukaryota	O	hypothetical protein SELMODRAFT_437606
281210105	EFA84273.1	670386	Polysphondylium pallidum PN500	Polysphondylium pallidum	Polysphondylium				Dictyosteliida						Eukaryota	O	tryptophanyl-tRNA synthetase
281209933	EFA84101.1	670386	Polysphondylium pallidum PN500	Polysphondylium pallidum	Polysphondylium				Dictyosteliida						Eukaryota	O	hypothetical protein PPL_03174
66813910	XP_641134.1	352472	Dictyostelium discoideum AX4	Dictyostelium discoideum	Dictyostelium				Dictyosteliida						Eukaryota	O	hypothetical protein DDB_G0280747
