# Supplementary material for: Structure and Molecular Evolution of CDGSH Iron-Sulfur Domains
Source: PLoS One. 2011 Sep 16;6(9):e24790. doi: 10.1371/journal.pone.0024790 (PMC3174974; doi:10.1371/journal.pone.0024790)
Supplement: File S2 — Aligned sequences of type 1 CISDs in FASTA format. The file can be viewed and manipulated with Jalview [24]. Each protein name is composed of five underline-joined strings: CISD type, phylum abbreviation (or class abbreviation for proteobacteria), initial of genus name, species name and Genebank ID. Phylum abbreviations are defined as follows. Eukaryotes: Arth, Arthropoda; Baci, Bacillariophyta; Cnid, Cnidaria; Chor, Chordata; Chlp, Chlorophyta; Echi, Echinodermata; Nema, Nematoda; Phae, Phaeophyceae; Plac, Placozoa; Plat, Platyhelminthes; Stre, Streptophyta; Prot, Protist. Prokaryotes: Acid, Acidobacteria; Acti, Actinobacteria; Apro, Alphaproteobacteria; Aqui, Aquificae; Bact, Bacteroidetes; Bpro, Betaproteobacteria; Chlf, Chloroflexi; Chlo, Chlorobi; Cyan, Cyanobacteria; Dein, Deinococcus-Thermus; Dpro, Deltaproteobacteria; Epro, Epsilonproteobacteria; Firm, Firmicutes; Fuso, Fusobacteria; Gpro, Gammaproteobacteria; Nitro, Nitrospirae; Plan, Planctomycetes; Spir, Spirochaetes; Verr, Verrucomicrobia; Zpro, Zetaproteobacteria; Eury, Euryarchaeota; Cren, Crenarchaeota. (TXT) [file pone.0024790.s002.txt]

>1_Arth_A_aegypti_157105163 gi|157105163|ref|XP_001648745.1| hypothetical protein AaeL_AAEL004234 [Aedes aegypti]
------------------------------------------------------------------------
------------------------------------------------------------------------
-----------------------------------------------------------MQLLSGLVKTTLP
NYLAGLPIPDSFGG--------WFRLGFTDWL-SLIPPT------AAVGG-LVYV-SYL------------A
F--CPE--ARPKPS-------T-K---VNRSIRMAEAKVVDMI---DIEDIA--EKA-AFCRCWKSKNWPYC
DGSHGPHNKECQDNLGPVVVQRKKN-----------------------------------------------
--------------------------------------------------------------
>1_Arth_A_americanum_196476758 gi|196476758|gb|ACG76244.1| hematopoietic stem/progenitor cells protein-like [Amblyomma americanum]
------------------------------------------------------------------------
------------------------------------------------------------------------
------------------------------------------------------------------------
------------------------MSTKESLL-PFLPWL------GTAAA-LGFA-VLAYR----------S
Y-------SKAKGR-------------VNLQIDMSNPKIVNSV---DIEDIG--NKA-VFCRCWKSKKFPYC
DGSHNKHNEECSDNVGPLIIKRKDA-----------------------------------------------
--------------------------------------------------------------
>1_Arth_A_darlingi_312378182 gi_312378182/1-132 gi|312378182|gb|EFR24824.1| hypothetical protein AND_27357 [Anopheles darlingi]
------------------------------------------------------------------------
------------------------------------------------------------------------
-----------------------------------------------------------MQLLSGLVKTTLP
NYLSGLPIPDSFGG--------WFRLGFKDWL-SLVPPT------AAVAG-VVYM-SYL------------A
F--CPS--ARPKPS-------G-K---ANNKIRLTEPKVVDMI---DIEDIA--EKA-AFCRCWKSGNWPYC
DGSHGPHNKECGDNLGPVVVQRKKN-----------------------------------------------
--------------------------------------------------------------
>1_Arth_A_gambiae_118784522 gi|118784522|ref|XP_313782.3| AGAP004484-PA [Anopheles gambiae str. PEST]
------------------------------------------------------------------------
------------------------------------------------------------------------
-----------------------------------------------------------MQLLSGLVKTTVP
NYLSGLPIPDTFGG--------WFRLGFKDWL-SLVPPT------AAVAG-VVYM-SYL------------A
F--CPE--ARPKPS-------Q-K---ANNKIRLEEAKVVDMI---DIEDIA--EKA-AFCRCWKSNNWPYC
DGSHGAHNKECGDNLGPVVVQRKKN-----------------------------------------------
--------------------------------------------------------------
>1_Arth_A_mellifera_110763102 gi|110763102|ref|XP_394113.2| PREDICTED: similar to CG1458-PA [Apis mellifera]
------------------------------------------------------------------------
------------------------------------------------------------------------
------------------------------------------------------------MPIAHLVKVTLP
NYLAGLPIPDSIGG--------WFRLGIRDWI-ALIPPT------ALVAG-IGYM-SYK------------A
F--CPL--ARPPCG---------L---VNLSVKKDVNKVVDSV---DIEDIT--EKA-AFCRCWRSKNWPYC
DGAHGRHNEEMNDNVGPLVITRKKD-----------------------------------------------
--------------------------------------------------------------
>1_Arth_A_pisum_240849339 gi|240849339|ref|NP_001155583.1| hypothetical protein LOC100163677 [Acyrthosiphon pisum]
------------------------------------------------------------------------
------------------------------------------------------------------------
-----------------------------------------------------------MEFSSNLVKVHLA
NYLANLPLPNSFLG--------IFKLGGKDIL-KLIPFY------ATIGG-VCYL-SYR-------------
---VVK----PRHP-------------VNPCIKKESPKVVDGY---DIEELG--EST-AFCRCWRSSKFPLC
DGAHNKYNIEQKDNVGPLIIKKK-------------------------------------------------
--------------------------------------------------------------
>1_Arth_C_clemensi_225719230 gi|225719230|gb|ACO15461.1| CDGSH iron sulfur domain-containing protein 2 homolog [Caligus clemensi]
------------------------------------------------------------------------
------------------------------------------------------------------------
-----------------------------------------------------------MQVLSVLVKDSLP
KYLKGLPIPDTVGG--------WFSLGIKDWM-RLVPLG------LAVGG-ISFL-TLHQIACCPAFA---S
Y--FES--KFGECCFC---VSRYK---LNNSIKLDSDKVVDTV---DIEDIG--DKS-VFCRCWKSKKFPYC
DGSHNKHNKQTGDNVGPLIVSNKK------------------------------------------------
--------------------------------------------------------------
>1_Arth_C_floridanus_307175307 gi|307175307|gb|EFN65337.1| CDGSH iron sulfur domain-containing protein 2-like protein [Camponotus floridanus]
------------------------------------------------------------------------
------------------------------------------------------------------------
-----------------------------------------------------------MESVSHLVKVSVP
NYLAGLPIPNSIGG--------WFRLGIRDWF-ALLPPT------ALLTG-LGYM-SYR------------A
F--CPH--GRPAPC-------G-R---VNVKIKKDVAKVVDTI---DIEDIS--EKA-AFCRCWKSENWPYC
DGTHGRHNKEHNDNVGPLVITNKKD-----------------------------------------------
--------------------------------------------------------------
>1_Arth_C_quinquefasciatus_170051718 gi|170051718|ref|XP_001861892.1| zinc finger CDGSH domain-containing protein 1 [Culex quinquefasciatus]
------------------------------------------------------------------------
------------------------------------------------------------------------
-----------------------------------------------------------METLSGLVKTTLP
NYLSGLPIPN------------TFGLAVARPT-DRRPRR------------LVYM-SYL------------A
F--CPE--ARPKPS-------I-K---VNRTIRPAEAKVVDMI---DIEDIG--EKA-AFCRCWKSKNWPYC
DGSHGPHNKECQDNLGPVVVQRKKN-----------------------------------------------
--------------------------------------------------------------
>1_Arth_C_rogercresseyi_225710720 gi|225710720|gb|ACO11206.1| CDGSH iron sulfur domain-containing protein 2 homolog [Caligus rogercresseyi]
------------------------------------------------------------------------
------------------------------------------------------------------------
------------------------------------------------------------------------
-------MVRSWDQGLDAISSSWFGRWGNSFL-TVHGII------CCPSL-APYF-ESK------------F
GECCFC---SAQYK-------------VNKSIKLESDKVVDTV---DIEDIG--DKS-VFCRCWKSKKFPYC
DGAHNKHNEKTGDNVGPLIVAKKK------------------------------------------------
--------------------------------------------------------------
>1_Arth_D_ananassae_194744449 gi|194744449|ref|XP_001954707.1| GF16608 [Drosophila ananassae]
------------------------------------------------------------------------
------------------------------------------------------------------------
-----------------------------------------------------------MESLSQLVKSTLP
NYLSNLPIPDSVGG--------WFKLSFKDWL-ALIPPT------VVVAG-IGYT-GYL------------A
F--CPA--AQARCS--ATKS-G-R---CNNQIRKHEPKVVDTI---DVEDIA--DKA-AFCRCWKSKNWPYC
DGSHGEHNKLTGDNVGPVVVKKQ-------------------------------------------------
--------------------------------------------------------------
>1_Arth_D_erecta_194906410 gi|194906410|ref|XP_001981371.1| GG12028 [Drosophila erecta]
------------------------------------------------------------------------
------------------------------------------------------------------------
-----------------------------------------------------------MEPISHLVKSSLP
NYLSSLPIPDSIGG--------WFKLSFKDWL-ALIPPT------VVVAG-LGYT-AYL------------A
Y--CPA--AQGSCS---AKKSG-R---CNNLIRKNEPKVVDMI---DVEDIA--EKA-AFCRCWKTKNWPYC
DGSHGEHNKQTGDNVGPIVIKK--------------------------------------------------
--------------------------------------------------------------
>1_Arth_D_grimshawi_195061915 gi|195061915|ref|XP_001996096.1| GH14305 [Drosophila grimshawi]
------------------------------------------------------------------------
------------------------------------------------------------------------
-----------------------------------------------------------MEPISHLVKSSLP
NYLSSLPVPDSLGG--------WFKLSFKDWL-ALIPPT------AVLAG-LGYT-AYL------------A
F--CPA--AQCSAK-------SAR---CNNHIRKHEAKVVDMI---DVEDIA--EKA-AFCRCWKTKNWPYC
DGSHGEHNKLTGDNVGPVVVSKKK------------------------------------------------
--------------------------------------------------------------
>1_Arth_D_melanogaster_21358227 gi|21358227|ref|NP_651684.1| CG1458 [Drosophila melanogaster]
------------------------------------------------------------------------
------------------------------------------------------------------------
-----------------------------------------------------------MEPISHLVKSSLP
NYLSSLPVPDSIGG--------WFKLSFKDWL-ALIPPT------VVVAG-LGYT-AYL------------A
Y--CPA--ARASCA---AKNSG-R---CNNHIRKNEPKVVDMI---DVEDIA--EKA-AFCRCWKTKNWPYC
DGSHGEHNKQTGDNVGPIVIKK--------------------------------------------------
--------------------------------------------------------------
>1_Arth_D_mojavensis_195112386 gi|195112386|ref|XP_002000754.1| GI10402 [Drosophila mojavensis]
------------------------------------------------------------------------
------------------------------------------------------------------------
-----------------------------------------------------------MQSLSHAVKTSLP
NYLSSLPVPDSVGG--------WFKLSFKDWL-ALIPPT------AVVVG-IGYI-SYQ------------A
L--CPA--AQRKSC-------SGR---CNDNIRKHEAKVVDMI---DIENIA--DKA-AFCRCWKTKNWPYC
DGSHGEHNKNTGDNVGPVVIKRN-------------------------------------------------
--------------------------------------------------------------
>1_Arth_D_persimilis_195158757 gi|195158757|ref|XP_002020251.1| GL13882 [Drosophila persimilis]
------------------------------------------------------------------------
------------------------------------------------------------------------
-----------------------------------------------------------MEPISHVVKSSLP
NYLSSLPIPDSFGG--------WFKLSFKDWL-ALIPPT------VVVAG-LGYT-TYL------------A
F--CPA--ARCAGKDSGR---------CNSSIRKNEAKVVTMV---DVEDIA--GQA-AFCRCWKTKNWPYC
DGSHGEHNKQTGDNVGPVVVKKK-------------------------------------------------
--------------------------------------------------------------
>1_Arth_D_sechellia_195341161 gi|195341161|ref|XP_002037179.1| GM12252 [Drosophila sechellia]
------------------------------------------------------------------------
------------------------------------------------------------------------
-----------------------------------------------------------MEPISHLVKSSLP
NYLSSLPVPDSIGG--------WFKLSFKDWL-ALIPPT------VVVAG-IGYT-AYL------------A
Y--CPA--ARASCS---AKISG-R---CNNQIRKNEPKVVDMI---DVEDIA--EKA-AFCRCWKTKNWPYC
DGSHGEHNKQTGDNVGPIVIKK--------------------------------------------------
--------------------------------------------------------------
>1_Arth_D_virilis_195399990 gi|195399990|ref|XP_002058601.1| GJ14516 [Drosophila virilis]
------------------------------------------------------------------------
------------------------------------------------------------------------
-----------------------------------------------------------MQSVSQVVKTSLP
NYLSSLPVPDTFGG--------WFKLSFKDWL-ALIPPT------AVVVG-IGYV-TYR------------A
F--YPK--AHRTCK----SGSG-L---CNENVRKHEAKVVDMI---DIENIA--DKA-AFCRCWKTKNWPYC
DGSHAAHNKDTGDNVGPIVIKKK-------------------------------------------------
--------------------------------------------------------------
>1_Arth_D_willistoni_195436134 gi|195436134|ref|XP_002066031.1| GK20216 [Drosophila willistoni]
------------------------------------------------------------------------
------------------------------------------------------------------------
-----------------------------------------------------------MESLSHLVKSTLP
NYLSNLPVPDTLGG--------WVKLSFKDWL-ALIPPT------VVVVG-IGYT-VYL------------A
F--CPA--AQDRCS--AKKNRG-R---CNNLIRKHDVKVVVMI---DVEDIA--EKV-TFCRCWKTKNWPYC
DGSHGEHNKHTGDNEGPVVNKVNKAAPYPARLGFDSIFPC--------------------------------
--------------------------------------------------------------
>1_Arth_D_willistoni_195449539 gi|195449539|ref|XP_002072115.1| GK22673 [Drosophila willistoni]
------------------------------------------------------------------------
------------------------------------------------------------------------
-----------------------------------------------------------MESLSHLVKSTLP
NYLSNLPVPDTLGG--------WFKLSFKDWL-ALIPPT------VVVAG-IGYT-GYL------------A
F--CPA--AQDRCS--AKKNSG-R---CNNLIRKHEAKVVDMI---DVEDIA--EKA-AFCRCWKTKNWPYC
DGSHGEHNKQTGDNVGPVVVKK--------------------------------------------------
--------------------------------------------------------------
>1_Arth_D_yakuba_195503330 gi|195503330|ref|XP_002098607.1| GE10465 [Drosophila yakuba]
------------------------------------------------------------------------
------------------------------------------------------------------------
-----------------------------------------------------------MEPISHLVKSSLP
NYLSSLPIPDSVGG--------WFKLSFKDWL-ALIPPT------VVVAG-IGYT-AYL------------A
Y--CPA--AKAICS---AKTSG-R---CNNLIRKNEPKVVDMI---DVEDIA--EKA-AFCRCWKTKNWPYC
DGSHGEHNKQTGDNVGPIVIKK--------------------------------------------------
--------------------------------------------------------------
>1_Arth_H_saltator_307200701 gi|307200701|gb|EFN80798.1| CDGSH iron sulfur domain-containing protein 2-like protein [Harpegnathos saltator]
------------------------------------------------------------------------
------------------------------------------------------------------------
-----------------------------------------------------------MEPIAHLVKVSVP
NYLAGLPIPESIGG--------WFRLGVKDWF-ALIPPT------AALAG-LGYM-SYR------------A
F--CPR--ARPAPS-------G-L---VNLKVKKDVAKVVDTV---DIEDIS--EKA-VFCRCWRSENWPYC
DGSHGRHNKEHNDNVGPLVITDNEGD----------------------------------------------
--------------------------------------------------------------
>1_Arth_I_pacificus_51011478 gi|51011478|gb|AAT92148.1| putative salivary secreted peptide [Ixodes pacificus]
------------------------------------------------------------------------
------------------------------------------------------------------------
------------------------------------------------------------------------
------------------------MNTREQVV-PLLPWV------GTAVA-LGLS-LYL-------------
---YKC--RGGKGR-------------VNLGVDLSNPKIVNSV---DIEDLG--NKA-VFCRCWKSKKFPYC
DGSHNKHNEECGDNVGPLIVKRKDA-----------------------------------------------
--------------------------------------------------------------
>1_Arth_I_scapularis_241751474 gi|241751474|ref|XP_002406055.1| CDGSH iron sulfur domain-containing protein, putative [Ixodes scapularis]
------------------------------------------------------------------------
------------------------------------------------------------------------
------------------------------------------------------------------------
------------------------MNTREQVV-PLLPWV------GTAVA-LGLS-LYL-------------
---YKC--RGGKGR-------------VNSSVDLSNPKIVNSV---DIEDLG--NKA-VFCRCWRSKKFPYC
DGSHNKHNEECGDNVGPLIVKRKDA-----------------------------------------------
--------------------------------------------------------------
>1_Arth_I_scapularis_67083911 gi|67083911|gb|AAY66890.1| hematopoietic stem/progenitor cells protein-like [Ixodes scapularis]
------------------------------------------------------------------------
------------------------------------------------------------------------
------------------------------------------------------------------------
------------------------MNTREQVV-PLLPWV------GTAVA-LGLS-LYL-------------
---YKC--RGGKGR-------------VNSSVDLSNPKIVNSA---DIEDLG--NKA-VFCRCWRSKKFPYC
DGSHNKHNEECGDNVGPLIVKRKDA-----------------------------------------------
--------------------------------------------------------------
>1_Arth_L_salmonis_290561076 gi|290561076|gb|ADD37940.1| CDGSH iron sulfur domain-containing protein 2 homolog [Lepeophtheirus salmonis]
------------------------------------------------------------------------
------------------------------------------------------------------------
-----------------------------------------------------------MQILSVFVKDSLP
NYLHSLPIPDSLGG--------WFSLGIKEWI-RLVPIG------LTIGG-LSFL-TAH------------S
V-LCCPAIAPYIESKFGECCLCKAQYKVNKSIKLDSNKVVDSI---DIEDIG--DKS-VFCRCWKSKKFPYC
DGAHNKHNETTGDNIGPIIVQKGKKE----------------------------------------------
--------------------------------------------------------------
>1_Arth_N_vitripennis_156551722 gi|156551722|ref|XP_001603196.1| PREDICTED: similar to ENSANGP00000017620 [Nasonia vitripennis]
------------------------------------------------------------------------
------------------------------------------------------------------------
-----------------------------------------------------------MEPIAHLVKVSVP
NYLAGLPIPDSIGG--------WFRLGVRDWF-SLIPPT------AALVG-LGYM-SYR------------A
F--CPK--ARPAPT-------G-Q---VNHKIKKDCNKVVDSV---DVEDIT--EKV-AFCRCWRSENWPYC
DGAHGRHNKECGDNLGPLVINKKQ------------------------------------------------
--------------------------------------------------------------
>1_Arth_P_humanus_242016709 gi|242016709|ref|XP_002428890.1| zinc finger protein CDGSH domain-containing protein, putative [Pediculus humanus corporis]
------------------------------------------------------------------------
------------------------------------------------------------------------
-----------------------------------------------------------METVSVFFKQSIP
HYFEKLPIPDSFGG--------WFRLSFKDWL-SLVPLG------AAIGG-VSYV-SYR------------A
L--FPK------IK-------------VNPSLHKDNPKHVDVV---EVENMG--DNA-ALCRCWRSSKFPYC
DGSHNQFNKTTGDNVGPVVVVKKKA-----------------------------------------------
--------------------------------------------------------------
>1_Arth_R_sanguineus_260908588 gi|260908588|gb|ACX54013.1| hematopoietic stem/progenitor cells protein-like protein [Rhipicephalus sanguineus]
------------------------------------------------------------------------
------------------------------------------------------------------------
------------------------------------------------------------------------
------------------------MSTKESVL-PYLPWL------GXAAA-LGFA-FLAYR----------S
Y-------GKAKGR-------------VNLQIDMTNPKIVNSV---DIEDIG--NKA-VFCRCWKSKKFPYC
DGSHNKHNEECGDNVGPLIVKRKDA-----------------------------------------------
--------------------------------------------------------------
>1_Arth_T_castaneum_91091768 gi|91091768|ref|XP_969459.1| PREDICTED: similar to CG1458 CG1458-PA [Tribolium castaneum]
------------------------------------------------------------------------
------------------------------------------------------------------------
-----------------------------------------------------------MQPVAHLVKVSLP
DYLSNLPIPDSIGG--------WFRLGFRDWL-ALVPPT------AAMAG-LTYI-SYR------------A
F--CPH--GRPPAS-------A-L---INKSVLKSNPKVVDTV---DIEDIS--EKA-AFCRCWKSKNWPYC
DGAHGTHNKETGDNVGPVVVKRK-------------------------------------------------
--------------------------------------------------------------
>1_Baci_P_tricornutum_219113889 gi|219113889|ref|XP_002176131.1| predicted protein [Phaeodactylum tricornutum CCAP 1055/1]
------------------------------------------------------------------------
------------------------------------------------------------------------
------------------------------------------------------------------------
------------------------------------------------------------------------
------------------------------KIDLDSPKVATMD---DIEK-G---KK-VYCRCWLSGTFPLC
DGTHQKHNDATGDNVGPLIVSVKKE-----------------------------------------------
--------------------------------------------------------------
>1_Baci_T_pseudonana_223998590 gi|223998590|ref|XP_002288968.1| predicted protein [Thalassiosira pseudonana CCMP1335]
------------------------------------------------------------------------
------------------------------------------------------------------------
------------------------------------------------------------------------
------------------------------------------------------------------------
---------------------A-K---INGKIDLDSAKVVNQE---QLCV-G--DKK-VYCRCWKSETFPLC
DGAHVAHNKEKGDNVGPLILTAEMK-----------------------------------------------
--------------------------------------------------------------
>1_Baci_T_pseudonana_224011130 gi|224011130|ref|XP_002294522.1| predicted protein [Thalassiosira pseudonana CCMP1335]
------------------------------------------------------------------------
------------------------------------------------------------------------
------------------------------------------------------------------------
------------------------------------------------------------------------
-------------S-------A-R---INNKIDLDSPKVATMD---KICD-G--EKK-VYCRCWKSETFPLC
DAAHVAHNKETGDNVGPLIVSVEKK-----------------------------------------------
--------------------------------------------------------------
>1_Chlo_C_reinhardtii_159464032 gi|159464032|ref|XP_001690246.1| predicted protein [Chlamydomonas reinhardtii]
------------------------------------------------------------------------
------------------------------------------------------------------------
------------------------------------------------------------------------
---------------------------------MAYTLR------SVSSAVSSTR-ASR-------------
---FST--VAVRASAQ-----------INPSIRKSEEKVADFV---KVEDLP-KPKA-VYCRCWRSSKFPMC
DGAHVKHNKETGDNVGPLVIESPTAK----------------------------------------------
--------------------------------------------------------------
>1_Chor_A_fimbria_229366656 gi|229366656|gb|ACQ58308.1| CDGSH iron sulfur domain-containing protein 1 [Anoplopoma fimbria]
------------------------------------------------------------------------
------------------------------------------------------------------------
--------------------------------------------------------------------MTTP
SLPAMAVMPRS-----------GFSLTKEHLV-VAVPVA------VVAAV-GGFL-VSH-------------
---YLS--GRSCKK--------GM---VNTCISKDSPKVVHSF---DMEDIG--TKA-VYCRCWKSKKFPYC
DGAHAKHNDETGDNVGPLIIKKKDA-----------------------------------------------
--------------------------------------------------------------
>1_Chor_A_melanoleuca_281337533 gi|281337533|gb|EFB13117.1| hypothetical protein PANDA_004622 [Ailuropoda melanoleuca]
------------------------------------------------------------------------
------------------------------------------------------------------------
------------------------------------------------------------------------
--------------------------SVSEWL-RLLPFL------GVLAL-LGYL-AIR------------P
F--LPK--KKQQKD-------S-L---INLKIQKENPKVVNEI---NIEDLC-LTKA-AYCRCWRSKTFPAC
DGSHNKHNELTGDNVGPLILKKKEV-----------------------------------------------
--------------------------------------------------------------
>1_Chor_A_melanoleuca_281343621 gi|281343621|gb|EFB19205.1| hypothetical protein PANDA_019383 [Ailuropoda melanoleuca]
------------------------------------------------------------------------
------------------------------------------------------------------------
------------------------------------------------------------------------
----------------------------VEWI-AAVTIA------AGTAA-IGYL-AYK------------R
F--YVK--DHRNKS---------M---VNLHIQKDNPKIVHAY---DMEDLG--DKA-VYCRCWRSKKFPFC
DGSHTKHNEETGDNVGPLIIKRKET-----------------------------------------------
--------------------------------------------------------------
>1_Chor_A_melanoleuca_301762244 gi|301762244|ref|XP_002916545.1| PREDICTED: CDGSH iron sulfur domain-containing protein 2-like [Ailuropoda melanoleuca]
------------------------------------------------------------------------
------------------------------------------------------------------------
------------------------------------------------------------------------
-MYTAVYSVTTPENSLHSRREDLNSPGVSEWL-RLLPFL------GVLAL-LGYL-AIR------------P
F--LPK--KKQQKD-------S-L---INLKIQKENPKVVNEI---NIEDLC-LTKA-AYCRCWRSKTFPAC
DGSHNKHNELTGDNVGPLILKKKEV-----------------------------------------------
--------------------------------------------------------------
>1_Chor_A_melanoleuca_301787689 gi|301787689|ref|XP_002929261.1| PREDICTED: CDGSH iron sulfur domain-containing protein 1-like isoform 1 [Ailuropoda melanoleuca]
------------------------------------------------------------------------
------------------------------------------------------------------------
------------------------------------------------------------------------
--------------------MSLTSSVRVEWI-AAVTIA------AGTAA-IGYL-AYK------------R
F--YVK--DHRNKS---------M---VNLHIQKDNPKIVHAY---DMEDLG--DKA-VYCRCWRSKKFPFC
DGSHTKHNEETGDNVGPLIIKRKET-----------------------------------------------
--------------------------------------------------------------
>1_Chor_A_melanoleuca_301787693 gi|301787693|ref|XP_002929263.1| PREDICTED: CDGSH iron sulfur domain-containing protein 1-like isoform 3 [Ailuropoda melanoleuca]
------------------------------------------------------------------------
------------------------------------------------------------------------
------------------------------------------------------------------------
---------------MQNFLLSNILWNWVEWI-AAVTIA------AGTAA-IGYL-AYK------------R
F--YVK--DHRNKS---------M---VNLHIQKDNPKIVHAY---DMEDLG--DKA-VYCRCWRSKKFPFC
DGSHTKHNEETGDNVGPLIIKRKET-----------------------------------------------
--------------------------------------------------------------
>1_Chor_B_floridae_260781035 gi|260781035|ref|XP_002585633.1| hypothetical protein BRAFLDRAFT_274541 [Branchiostoma floridae]
------------------------------------------------------------------------
------------------------------------------------------------------------
-----------------------------------------------------------MEFLSKIVRVHIP
DYLNSVPVPDSFGG--------FLDLTAGQWL-HLFAFS------GTVAA-AVYV-SVK------------P
Y--LDK--KDQKDQ---------L---VNLRIQKESSKVVNMV---DIEDLG--NKV-CYCRCWRSKKFPLC
DGSHAKHNEDTGDNVGPLVLKRKDV-----------------------------------------------
--------------------------------------------------------------
>1_Chor_B_floridae_260784080 gi|260784080|ref|XP_002587097.1| hypothetical protein BRAFLDRAFT_285975 [Branchiostoma floridae]
------------------------------------------------------------------------
------------------------------------------------------------------------
-----------------------------------------------------------MEFLSKIVRVHIP
DYLNSVPVPDSFGG--------FLDLTAGQWL-HLFAFS------GTVAA-AVYM-SVK------------P
Y--LDK--KDQKDQ---------L---VNLRIQKESSKVVNMV---DIEDLG--NKV-CYCRCWRSKKFPLC
DGSHAKHNEDTGDNVGPLVLKRKDV-----------------------------------------------
--------------------------------------------------------------
>1_Chor_B_taurus_77404223 gi|77404223|ref|NP_001029229.1| CDGSH iron-sulfur domain-containing protein 1 [Bos taurus]
------------------------------------------------------------------------
------------------------------------------------------------------------
------------------------------------------------------------------------
--------------------MSMTSSVRVEWI-AAVTIA------AGTAA-IGYL-AYK------------R
F--YVK--DHRNKS---------M---VNPHIQKDNPKVVHAF---DMEDLG--DKA-VYCRCWRSKKFPLC
DGSHTKHNEETGDNVGPLIIKKKDT-----------------------------------------------
--------------------------------------------------------------
>1_Chor_C_familiaris_57085043 gi|57085043|ref|XP_536355.1| PREDICTED: similar to Protein C10orf70 [Canis familiaris]
------------------------------------------------------------------------
------------------------------------------------------------------------
------------------------------------------------------------------------
--------------------MTLTSSVRVEWI-AAVTIA------AGTAA-IGYL-AYR------------R
F--YVK--DHRNKS---------M---VNLHIQKDNPKIVHAY---DMEDLG--DKA-VYCRCWRSKKFPFC
DGSHTKHNEETGDNVGPLIIKKKET-----------------------------------------------
--------------------------------------------------------------
>1_Chor_C_familiaris_74002297 gi|74002297|ref|XP_852575.1| PREDICTED: similar to CG1458-PA [Canis familiaris]
------------------------------------------------------------------------
--------------------MSSLPHFKMKKYQGKVKEENVLSTIVCSTKSHKMKSCTRSSSLELQVIGQVE
LRTVNHSSGGPRRRPLLPAAGPRPRRPPARPPPLPVWAQAREELRREAGGEWTLLARMVLESVARIVKVQLP
AYLKRLPVPESITG--------FARLTVSEWL-RLLPFL------GVLAL-LGYL-AIR------------P
F--LPK--KKQQKD-------S-L---INLKIQKENPKVVNEI---NIEDLC-LTKA-AYCRCWRSKTFPAC
DGSHNKHNELTGDNVGPLILKKKEV-----------------------------------------------
--------------------------------------------------------------
>1_Chor_C_intestinalis_198417067 gi|198417067|ref|XP_002129713.1| PREDICTED: similar to GH14305 [Ciona intestinalis]
------------------------------------------------------------------------
------------------------------------------------------------------------
-----------------------------------------------------------MEAISYIVRDAVP
SYLKGVPIPKSFGG--------FLKLSVKDWL-HLTTFT------TVVGG-VGYL-AFK------------P
Y--YDK--YVGGNKDT-------I---MNFRVEKQKEKVYDVI---DVEDLG--EKT-NFCRCWRSKKWPFC
DGSHNAFNKATGDNVASLIIEKKKSR----------------------------------------------
--------------------------------------------------------------
>1_Chor_C_jacchus_296195873 gi|296195873|ref|XP_002745613.1| PREDICTED: CDGSH iron sulfur domain-containing protein 2-like [Callithrix jacchus]
------------------------------------------------------------------------
----------MWVEEEEDTRGRLRNPRATAPKLILCAGLQHLQTLKAQQEGHLHTRLRGGPSYPPVPAYVTR
PPPIGARQVTSPPRPAAPPVAKAEAASARRPLPLSAQALRLDQSGGGSGDEWTLLARMVLESVARIVKVQLP
AYLKRLPVPESITG--------FARLTVSEWL-RLLPFL------GVLAL-LGYL-AVR------------P
F--LLK--KKQQKD-------S-L---INLKIQKENPKVVNEI---NIEDLC-LTKA-AYCRCWRSKTFPAC
DGSHNKHNELTGDNVGPLILKKKEV-----------------------------------------------
--------------------------------------------------------------
>1_Chor_C_jacchus_296220643 gi|296220643|ref|XP_002756395.1| PREDICTED: CDGSH iron sulfur domain-containing protein 1-like [Callithrix jacchus]
------------------------------------------------------------------------
------------------------------------------------------------------------
------------------------------------------------------------------------
------------------MSLTSSSSVRVEWI-AAVTIA------AGTAA-IGYL-AYK------------R
F--YVK--DHRNKA---------M---INLHIQKDNPKIVHAF---DMEDLG--DKA-VYCRCWRSKKFPFC
DGSHTKHNEETGDNVGPLIIKKKET-----------------------------------------------
--------------------------------------------------------------
>1_Chor_D_rerio_41055010 gi|41055010|ref|NP_956899.1| hypothetical protein LOC393577 [Danio rerio]
------------------------------------------------------------------------
------------------------------------------------------------------------
------------------------------------------------------------------------
-------------------MSASNSFHKAEII-AAVSVT------FGAAA-VGLL-VYK------------T
F--FHN--SKCVKP---------K---VNLDLQKDNPKVVHAF---DIEDLG--DKA-VYCRCWRSKKFPFC
DGAHAKHNQETGDNVGPLIIKRKEA-----------------------------------------------
--------------------------------------------------------------
>1_Chor_D_rerio_41055241 gi|41055241|ref|NP_956677.1| CDGSH iron-sulfur domain-containing protein 2 [Danio rerio]
------------------------------------------------------------------------
------------------------------------------------------------------------
---------------------------------------------------------MVLESISKIIKIQLP
AYLKKLPLPETIGG--------FARLTVSEWL-RLLPLL------GILAL-LGYL-TIR------------P
F--LPK--KKKQRD-------S-L---INLKIQKENPKVVNEI---DIEDLR-TPNV-CYCRCWRSKTFPVC
DKSHIKHNELTGDNVGPLILKKKTL-----------------------------------------------
--------------------------------------------------------------
>1_Chor_D_rerio_62122799 gi|62122799|ref|NP_001014327.1| hypothetical protein LOC541492 [Danio rerio]
------------------------------------------------------------------------
------------------------------------------------------------------------
-------------------------------------------------------------------MAFQI
PGLSALNKPGLIPG---------FKVSKDQLT-TIVPVA------VAAAL-STYM-LMR------------Y
F--SSQ--SSPKSR-------------VNLTINKDSPKVVHSF---DMEDIG--SKA-VYCRCWRSKKFPYC
DGAHAKHNEETGDNVGPLIIKKKTS-----------------------------------------------
--------------------------------------------------------------
>1_Chor_E_caballus_149690259 gi|149690259|ref|XP_001503411.1| PREDICTED: similar to CDGSH iron sulfur domain 1 [Equus caballus]
------------------------------------------------------------------------
------------------------------------------------------------------------
------------------------------------------------------------------------
--------------------MSLTSSVKVEWI-AAVTFA------AGTAV-IGYL-AYK------------R
F--YGK--DHRNKS---------M---VNPHIQKDNPKVVHAF---DMEDLG--DKA-VYCRCWRSKKFPLC
DGSHTKHNEETGDNVGPLIIKKKDT-----------------------------------------------
--------------------------------------------------------------
>1_Chor_E_caballus_149722996 gi|149722996|ref|XP_001503677.1| PREDICTED: similar to CDGSH iron sulfur domain 1 [Equus caballus]
------------------------------------------------------------------------
------------------------------------------------------------------------
------------------------------------------------------------------------
--------------------MSLTSSVKVEWI-AAVTFA------AGTAV-IGYL-AYK------------R
F--YGK--DHCNKS---------M---VNPHIQKDNPNVVHAF---DMEDLG--DKA-VYCHRWRSKKFPFC
DGSHTKHSEETGDNVGPLIIKKKDT-----------------------------------------------
--------------------------------------------------------------
>1_Chor_G_gallus_314122187 gi|314122187|ref|NP_001186458.1| CDGSH iron sulfur domain-containing protein 1 [Gallus gallus]
------------------------------------------------------------------------
------------------------------------------------------------------------
------------------------------------------------------------------------
------------------MGLGQNGAVRVEWI-AAVSLA------AGAAA-VGYL-AYK------------K
F--LSK--DKCCKA---------M---VNLHIQKDNPKVVHAF---DMEDLG--DKA-VYCRCWRSKKFPLC
DGSHTQHNDETGDNVGPLIIKRKEA-----------------------------------------------
--------------------------------------------------------------
>1_Chor_G_gallus_50746903 gi|50746903|ref|XP_420668.1| PREDICTED: similar to Zinc finger, CDGSH-type domain 2 [Gallus gallus]
------------------------------------------------------------------------
------------------------------------------------------------------------
---------------------------------------------------------MVLESLARIVKVQLP
AYLKRLPLPESVGG--------FLRLTVSEWL-RLLPFL------GVLAL-LGYL-AVR------------P
F--LPK--KKQQKD-------S-L---INLKIQKENPKVVNEI---NIEDLC-LTK--AYCRCWRSKTFPVC
DGSHNKHNELTGDNVGPLILKKKEV-----------------------------------------------
--------------------------------------------------------------
>1_Chor_H_sapiens_119574547 gi|119574547|gb|EAW54162.1| chromosome 10 open reading frame 70, isoform CRA_a [Homo sapiens]
------------------------------------------------------------------------
------------------------------------------------------------------------
------------------------------------------------------------------------
---------------MQNFLLSNIAWSWVEWI-AAVTIA------AGTAA-IGYL-AYK------------R
F--YVK--DHRNKA---------M---INLHIQKDNPKIVHAF---DMEDLG--DKA-VYCRCWRSKKFPFC
DGAHTKHNEETGDNVGPLIIKKKET-----------------------------------------------
--------------------------------------------------------------
>1_Chor_H_sapiens_31874034 gi|31874034|emb|CAD97935.1| hypothetical protein [Homo sapiens]
------------------------------------------------------------------------
------------------------------------------------------------------------
------------------------------------------ESGGGSGEEWTPLARMVLESVARIVKVQLP
AYLKRLPVPESITG--------FARLTVSEWL-RLLPFL------GVLAL-LGYL-AVR------------P
F--LPK--KKQQKD-------S-L---INLKIQKENPKVVNEI---NIEDLC-LTKA-AYCRCWRSKTFPAC
DGSHNKHNELTGDNVGPLILKKKEV-----------------------------------------------
--------------------------------------------------------------
>1_Chor_H_sapiens_56605994 gi|56605994|ref|NP_001008389.1| CDGSH iron-sulfur domain-containing protein 2 [Homo sapiens]
------------------------------------------------------------------------
------------------------------------------------------------------------
---------------------------------------------------------MVLESVARIVKVQLP
AYLKRLPVPESITG--------FARLTVSEWL-RLLPFL------GVLAL-LGYL-AVR------------P
F--LPK--KKQQKD-------S-L---INLKIQKENPKVVNEI---NIEDLC-LTKA-AYCRCWRSKTFPAC
DGSHNKHNELTGDNVGPLILKKKEV-----------------------------------------------
--------------------------------------------------------------
>1_Chor_H_sapiens_8923930 gi|8923930|ref|NP_060934.1| CDGSH iron-sulfur domain-containing protein 1 [Homo sapiens]
------------------------------------------------------------------------
------------------------------------------------------------------------
------------------------------------------------------------------------
------------------MSLTSSSSVRVEWI-AAVTIA------AGTAA-IGYL-AYK------------R
F--YVK--DHRNKA---------M---INLHIQKDNPKIVHAF---DMEDLG--DKA-VYCRCWRSKKFPFC
DGAHTKHNEETGDNVGPLIIKKKET-----------------------------------------------
--------------------------------------------------------------
>1_Chor_M_domestica_126272707 gi|126272707|ref|XP_001375740.1| PREDICTED: similar to Zinc finger, CDGSH-type domain 1 [Monodelphis domestica]
------------------------------------------------------------------------
------------------------------------------------------------------------
------------------------------------------------------------------------
------------------MGLNSNLSMRADCI-AAVALA------AGTAV-VGYL-AYK------------K
F--MVK--EKRGKS---------M---VNLSIQKDNPKVVHAF---DMEDLG--EKA-VYCRCWRSKKFPFC
DGAHTKHNEETGDNVGPLIIKRKEAEKSPFGWGAAGDRRNVCTGIGLSRGTGPWSHLVRVLAASSPADTAFM
YLGDRSQPQNVHPRTPGAVSETLEMSRRGLFGHELMLKTGASPRKPPSGGVLRVWLVLRKFI
>1_Chor_M_fascicularis_90086500 gi|90086500|dbj|BAE91789.1| unnamed protein product [Macaca fascicularis]
------------------------------------------------------------------------
------------------------------------------------------------------------
---------------------------------------------------------MVLESVARIVKVQLP
AYLKRLPVPERITG--------FARLTVSEWL-RLLPFL------GVLAL-LGYL-AVR------------P
F--LQK--KKQQKD-------S-L---INLKIQKENPKVVNEI---NIEDLC-LAKA-AYCRCWRSKTFPAC
DGSHNKHNELTGDNVGPLILKKKEV-----------------------------------------------
--------------------------------------------------------------
>1_Chor_M_mulatta_297293130 gi|297293130|ref|XP_002804204.1| PREDICTED: CDGSH iron sulfur domain-containing protein 2-like [Macaca mulatta]
------------------------------------------------------------------------
------------------------------------------MYKISRDAVRHRLELGRATARKAPPLNAYT
GGWKRKWNSPDWSPLLPGPAAQAEAASARRPLPLSAQALQLGQNGGGSGEEWTPLARMVLESVARIVKVQLP
AYLKRLPVPESITG--------FARLTVSEWL-RLLPFL------GVLAL-LGYL-AVR------------P
F--LQK--KKQQKD-------S-L---INLKIQKENPKVVNEI---NIEDLC-LAKA-AYCRCWRSKTFPAC
DGSHNKHNELTGDNVGPLILKKKEV-----------------------------------------------
--------------------------------------------------------------
>1_Chor_M_musculus_12835374 gi|12835374|dbj|BAB23237.1| unnamed protein product [Mus musculus]
------------------------------------------------------------------------
------------------------------------------------------------------------
---------------------------------------------------------MVLDSVARIVKVQLP
AYLKQLPVPDSITG--------FARLTVSDWL-RLLPFL------GVLAL-LGYL-AVR------------P
F--FAK--KKQQKD-------S-L---INLKIQKENPKVVNEI---NIEDLC-LTKA-AYCRCWRSKTFPAC
DGSHNKHNELTGDNVGPLILKKKEV-----------------------------------------------
--------------------------------------------------------------
>1_Chor_M_musculus_19527228 gi|19527228|ref|NP_598768.1| CDGSH iron-sulfur domain-containing protein 1 [Mus musculus]
------------------------------------------------------------------------
------------------------------------------------------------------------
------------------------------------------------------------------------
------------------MGLSSNSAVRVEWI-AAVTFA------AGTAA-LGYL-AYK------------K
F--YAK--ENRTKA---------M---VNLQIQKDNPKVVHAF---DMEDLG--DKA-VYCRCWRSKKFPFC
DGAHIKHNEETGDNVGPLIIKKKET-----------------------------------------------
--------------------------------------------------------------
>1_Chor_M_musculus_21728370 gi|21728370|ref|NP_080178.1| CDGSH iron-sulfur domain-containing protein 2 [Mus musculus]
------------------------------------------------------------------------
------------------------------------------------------------------------
---------------------------------------------------------MVLDSVARIVKVQLP
AYLKQLPVPDSITG--------FARLTVSDWL-RLLPFL------GVLAL-LGYL-AVR------------P
F--FPK--KKQQKD-------S-L---INLKIQKENPKVVNEI---NIEDLC-LTKA-AYCRCWRSKTFPAC
DGSHNKHNELTGDNVGPLILKKKEV-----------------------------------------------
--------------------------------------------------------------
>1_Chor_M_musculus_94390980 gi|94390980|ref|XP_001004030.1| PREDICTED: CDGSH iron-sulfur domain-containing protein 1-like [Mus musculus]
------------------------------------------------------------------------
------------------------------------------------------------------------
------------------------------------------------------------------------
------------------MGLSSNSAAGVEWI-AADTFA------AGTAT-LGYL-AYK------------K
F--YAK--ENRTKA---------L---VNLQIRKDNPKVVPAF---HMEDLG--DKA-VYCRCWRSKEFPFC
DGAHAKHNEETGDNMGPL------------------------------------------------------
--------------------------------------------------------------
>1_Chor_O_anatinus_149411580 gi|149411580|ref|XP_001506904.1| PREDICTED: similar to Zinc finger, CDGSH-type domain 2 [Ornithorhynchus anatinus]
------------------------------------------------------------------------
------------------------------------------------------------------------
------------------------------------------------------MSVSTQRRPLLIDRWIRP
CDPITQDSPEPSTGPGCNISLKFLTSALAKWL-RLLPFL------GVLAL-LGYL-AVR------------P
F--LPK--KKQQKD-------S-L---INLKIQKENPKVVNEI---NIEDLC-LTKA-AYCRCWRSKTFPAC
DGSHNKHNELTGDNVGPLILKKKEV-----------------------------------------------
--------------------------------------------------------------
>1_Chor_O_anatinus_149633723 gi|149633723|ref|XP_001507749.1| PREDICTED: similar to chromosome 10 open reading frame 70 [Ornithorhynchus anatinus]
------------------------------------------------------------------------
------------------------------------------------------------------------
------------------------------------------------------------------------
------------MSARTWYVNAVQRGGSVEWI-AAVSLA------AGTAM-IGYL-AYK------------K
F--LCK--DKHKKS---------V---VNLHIQKDNPKVVHAF---DMEDLG--DKA-VYCRCWRSKKFPFC
DGAHTKHNDETGDNVGPLIIKKKEA-----------------------------------------------
--------------------------------------------------------------
>1_Chor_O_cuniculus_291401355 gi|291401355|ref|XP_002717251.1| PREDICTED: CDGSH iron sulfur domain 2 [Oryctolagus cuniculus]
------------------------------------------------------------------------
---------------------------------------------------------MQRAPGSKWGGPQAS
TAPECLCWWEGEEMEFPGLPRPSGRPRPRAPAGRFRSLRRRSSSAWGSGQERKPHARMVLESVARIVKVQLP
AYLKRLPVPESITG--------FARLTVSEWL-RLLPFL------GVLAL-LGYL-AVR------------P
F--FPK--KKQQKD-------S-L---INLKIQKENPKVVNEI---NIEDLC-LTKA-AYCRCWRSKTFPAC
DGSHNKHNELTGDNVGPLILKKKEV-----------------------------------------------
--------------------------------------------------------------
>1_Chor_O_cuniculus_291404345 gi|291404345|ref|XP_002718529.1| PREDICTED: CDGSH iron sulfur domain 1 [Oryctolagus cuniculus]
------------------------------------------------------------------------
------------------------------------------------------------------------
------------------------------------------------------------------------
------------------MSLTSNSSIRVEWI-AAVTFA------AGTAA-LGYL-AYK------------R
F--YVK--DHRSKA---------M---VNLHIQKDNPKVVHAF---DMEDLG--DKA-VYCRCWRSKKFPFC
DGSHTKHNEETGDNVGPLIVKKKET-----------------------------------------------
--------------------------------------------------------------
>1_Chor_O_dioica_313231651 gi|313231651|emb|CBY08764.1| unnamed protein product [Oikopleura dioica]
------------------------------------------------------------------------
------------------------------------------------------------------------
------------------------------------------------------------MPVAWLLQDGVA
DYLKSLPIPRSFGD--------IKDLSLKDYL-HLTFFF------GATGA-AAYF-LGQ------------K
V-------STPHRQ--------------NTTIKLASDKVVDTF---KTEGID--GKA-VYCRCWKSAKFPYC
DGAHNKYNKETGDNLGPLIISKE-------------------------------------------------
--------------------------------------------------------------
>1_Chor_O_mordax_225706718 gi|225706718|gb|ACO09205.1| Zinc finger CDGSH domain-containing protein 1 [Osmerus mordax]
------------------------------------------------------------------------
------------------------------------------------------------------------
------------------------------------------------------------------------
------------------MSSNNVSLSKAELA-TAISLT------AGVTA-IGIL-LFQ------------K
L--FSK--GKGVKP---------K---VNQELQKDNPKVVHAF---DIEDLG--DKA-VYCRCWRSKKFPYC
DGAHAKHNQETGDNVGPLIIKRKEA-----------------------------------------------
--------------------------------------------------------------
>1_Chor_O_mykiss_225704474 gi|225704474|gb|ACO08083.1| Zinc finger CDGSH domain-containing protein 1 [Oncorhynchus mykiss]
------------------------------------------------------------------------
------------------------------------------------------------------------
------------------------------------------------------------------------
------------------MSSNYVSLSKAELV-AAIGVT------AGATA-AGIL-LFQ-------------
Y--LSK--GSGVKP---------K---VNLDLQKDDPKVVHAF---DIEELG--DKA-VYCRCWRSKKFPYC
DGAHAKHNEETGDNVGPLIMKRKEA-----------------------------------------------
--------------------------------------------------------------
>1_Chor_O_mykiss_290463162 gi|290463162|sp|C1BI29.1|CID2A_ONCMY RecName: Full=CDGSH iron-sulfur domain-containing protein 2A [Oncorhynchus mykiss]
------------------------------------------------------------------------
------------------------------------------------------------------------
---------------------------------------------------------MVLETISRIIKIQLP
AYLKKLPLPETIGG--------FARLTVSDWL-RLLPLL------GILAL-LGYL-TIR------------P
F--LPK--KKKQKD-------S-L---INLEIQKENPKVVNEI---DIEDLN-RTNV-CYCRCWRSKTFPVC
DKSHIKHNELTGDNVGPLILKKKIL-----------------------------------------------
--------------------------------------------------------------
>1_Chor_O_mykiss_290463165 gi|290463165|sp|C1BGG0.1|CID2B_ONCMY RecName: Full=CDGSH iron-sulfur domain-containing protein 2B [Oncorhynchus mykiss]
------------------------------------------------------------------------
------------------------------------------------------------------------
---------------------------------------------------------MVLETISKIIKTQLP
AYLKKFPLPETIGG--------FARLTVLDWL-RLLPLL------GILTL-LGYL-TIR------------P
F--LPK--KKKQKD-------S-L---INLKIQKENPKVVNEI---DIEDLK-STNV-CYCRCWRSKTFPVC
DKSHIKHNELTGDNVGPLILKKKII-----------------------------------------------
--------------------------------------------------------------
>1_Chor_P_abelii_297668123 gi|297668123|ref|XP_002812294.1| PREDICTED: hypothetical protein LOC100443583, partial [Pongo abelii]
WLVYSQRGRMSGFSSKSFAQTEEELVSSLPDQAHDSDQILLEFKHSLLGKTLPCEGCPDILSTIKAFSLSSL
QCLAFCILIFYSLESLGHLEGSPAASCKTKEVTGDAAGTHTDFKHSECGQTLKPDKVMWKRETRNQSLRRDE
GQKGSSREEKLEADMLKKLSQIMRITNTQCQYSTKNVHGHLITTSARVTSQAICSSGQHSPCWPDNDALNCA
IDFRTRVWKCTRLASNDAMSLTSSSSIQVEWI-AAFAVA------AGTAA-IGYL-AYK------------R
F--YDK--DHQNKA---------M---MNLHIQKDNPKIVHAF---DMEDLE--NKA-VYCQCWRSKKFPFC
DGFHTKHNEQTGDNMGPLIIEKKETGHF--------------------------------------------
--------------------------------------------------------------
>1_Chor_P_abelii_297674065 gi|297674065|ref|XP_002815065.1| PREDICTED: CDGSH iron sulfur domain-containing protein 2-like [Pongo abelii]
------------------------------------------------------------------------
----MYQNVRLWSPVKFLNLRSESQSKGSFIDASTDVKGPTGGPPSHEIPRRASLPASSRGSAVRRERTSLA
CRQSAPGRSPLLPGPAAPPAAQAEAASARRPLPLSAQALQLGQSRGGSGEEWTPLARMVLESVARIVKVQLP
AYLKRLPVPESITG--------FAKLTVSEWL-RLLPFL------GVLAL-LGYL-AVR------------P
F--LPK--KKQQKD-------S-L---INLKIQKENPKVVNEI---NIEDLC-LTKA-AYCRCWRSKTFPAC
DGSHNKHNELTGDNVGPLILKKKEV-----------------------------------------------
--------------------------------------------------------------
>1_Chor_P_abelii_297691593 gi|297691593|ref|XP_002823163.1| PREDICTED: CDGSH iron sulfur domain-containing protein 1-like [Pongo abelii]
------------------------------------------------------------------------
------------------------------------------------------------------------
------------------------------------------------------------------------
------------------MSLTSCSSGRVEWM-AAVTLA------AGTAA-IGYL-AYK------------R
F--YVK--DHRNKA---------V---INLHIQKDNPKIVRAF---DMEDLG--DKA-VYCRFWRSKKFPFC
DGSHTKHNEETGVNVGPLIIKKKET-----------------------------------------------
--------------------------------------------------------------
>1_Chor_P_troglodytes_114576306 gi|114576306|ref|XP_001137935.1| PREDICTED: similar to uncharacterized hematopoietic stem/progenitor cells protein MDS029 [Pan troglodytes]
------------------------------------------------------------------------
------------------------------------------------------------------------
------------------------------------------------------------------------
------------------MSLTSSSSIQVEWI-TAFTIA------AGRAA-TGYL-AYK------------R
F--YDK--DHQNKA---------M---MNLHIQKDNPKIVHAF---DMEDLE--DKA-VYCHCWRSKKFPFC
DGSHTKHNKQTGDNVGPLIIKKKET-----------------------------------------------
--------------------------------------------------------------
>1_Chor_P_troglodytes_114631035 gi|114631035|ref|XP_001160242.1| PREDICTED: similar to uncharacterized hematopoietic stem/progenitor cells protein MDS029 [Pan troglodytes]
------------------------------------------------------------------------
------------------------------------------------------------------------
------------------------------------------------------------------------
---------------MQNFLLSSIAWSWVEWI-AAVTIA------AGTAA-IGYL-AYK------------R
F--YVK--DHRNKA---------M---INLHIQKDNPKIVHAF---DMEDLG--DKA-VYCRCWRSKKFPFC
DGAHTKHNEETGDNVGPLIIKKKET-----------------------------------------------
--------------------------------------------------------------
>1_Chor_R_catesbeiana_290463177 gi|290463177|sp|C1C524.1|CISD2_RANCA RecName: Full=CDGSH iron-sulfur domain-containing protein 2 [Rana catesbeiana]
------------------------------------------------------------------------
------------------------------------------------------------------------
---------------------------------------------------------MVLEILARVIKVQLP
AYLKRLPVPDSIAG--------FIRLTVSEWL-RLLPFL------GVLAL-LGYL-AIR------------P
F--LPK--KKQQKD-------S-L---INLKIQKENPKVVNEI---DIEDLR-IAKV-AYCRCWRSKTFPVC
DGSHNKHNELTGDNVGPLILKKKEV-----------------------------------------------
--------------------------------------------------------------
>1_Chor_R_norvegicus_157824004 gicus_157824004/1-108 gi|157824004|ref|NP_001099855.1| CDGSH iron-sulfur domain-containing protein 1 [Rattus norvegicus]
------------------------------------------------------------------------
------------------------------------------------------------------------
------------------------------------------------------------------------
------------------MGLSSDSPVRVEWI-AAVTFA------AGTAA-LGYL-AYK------------K
F--YAK--ESRTKA---------M---VNLQIQKDNPKVVHAF---DMEDLG--DKA-VYCRCWRSKKFPFC
DGAHIKHNEETGDNVGPLIIKKKET-----------------------------------------------
--------------------------------------------------------------
>1_Chor_R_norvegicus_300798020 gicus_300798020/1-135 gi|300798020|ref|NP_001178537.1| CDGSH iron sulfur domain-containing protein 2 [Rattus norvegicus]
------------------------------------------------------------------------
------------------------------------------------------------------------
---------------------------------------------------------MVLDSVARIVKVQLP
AYLKQLPLPDSITG--------FARLTVAEWL-RLLPFL------GVLAL-LGYL-AVR------------P
F--FPK--KKQQKD-------S-L---INLKIQKENPKVVNEI---NIEDLN-LTKA-AYCRCWRSKTFPAC
DGSHNKHNELTGDNVGPLILRKKEV-----------------------------------------------
--------------------------------------------------------------
>1_Chor_S_salar_209154036 gi|209154036|gb|ACI33250.1| CDGSH iron sulfur domain-containing protein 1 [Salmo salar]
------------------------------------------------------------------------
------------------------------------------------------------------------
------------------------------------------------------------------------
-------------------MSSNVSLSKAELA-AAIGVT------AGATA-AGIL-LLQ-------------
Y--FSK--GSGVKP---------K---VNLDLQKDNPKVVHAF---DIEDLG--DKA-VYCRCWRSKKFPYC
DGAHAKHNQETGDNVGPLIMKRKEA-----------------------------------------------
--------------------------------------------------------------
>1_Chor_S_salar_209730596 gi|209730596|gb|ACI66167.1| CDGSH iron sulfur domain-containing protein 1 [Salmo salar]
------------------------------------------------------------------------
------------------------------------------------------------------------
---------------------------------------------------------------------MAT
QGLPLPPIPSLPMSTPVVIDSHGFQISKDQLT-VLVPVA------VAATL-GDFL-VSR-------------
---YFT--GRKKSQ-------------VNTCVCKDSAKVVHSF---DIEDIG--SKA-VYCRCWRSKKFPYC
DGSHTKHNEITGDNVGPLIIKKKDA-----------------------------------------------
--------------------------------------------------------------
>1_Chor_S_salar_209731520 gi|209731520|gb|ACI66629.1| CDGSH iron sulfur domain-containing protein 1 [Salmo salar]
------------------------------------------------------------------------
------------------------------------------------------------------------
------------------------------------------------------------------------
------------MSTPVVIDSHGFQISKDQLT-VLVPVA------VAATL-GGFL-VSR-------------
---YFT--GRKKSQ-------------VNTCVCKDSAKVVHSF---DIEDIG--SKA-VYCRCWRSKKFPYC
DGSHTKHNEITGDNVGPLIIKKKDA-----------------------------------------------
--------------------------------------------------------------
>1_Chor_S_salar_209732326 gi|209732326|gb|ACI67032.1| CDGSH iron sulfur domain-containing protein 1 [Salmo salar]
------------------------------------------------------------------------
------------------------------------------------------------------------
---------------------------------------------------------------------MAT
QGLPLPPIPSLPMSTPVVIDSHGFQISKDQLT-VLVPVA------VAATL-GGFL-VSR-------------
---YFT--GRKKSQ-------------VNTCVCKDSAKVVHSF---DIEDIG--SKA-VYCRCWRSKKFPYC
DGSHTKHNEITGDNVGPLIIKKKDA-----------------------------------------------
--------------------------------------------------------------
>1_Chor_S_salar_209736302 gi|209736302|gb|ACI69020.1| CDGSH iron sulfur domain-containing protein 1 [Salmo salar]
------------------------------------------------------------------------
------------------------------------------------------------------------
---------------------------------------------------------------------MAT
QGLPLPPIPSLPMSTPVVIDSHGFQISKDQLT-VLVPVA------VAATL-GGFL-VSR-------------
---YFT--GRKKSQ-------------VNTCVCKDSAKVVHSF---DIEDIG--SKA-VYCRCWRSKKSPYC
DGSHTKHNEITGDNVGPLIIKKKDA-----------------------------------------------
--------------------------------------------------------------
>1_Chor_S_salar_213515320 gi|213515320|ref|NP_001134369.1| CDGSH iron-sulfur domain-containing protein 2B [Salmo salar]
------------------------------------------------------------------------
------------------------------------------------------------------------
---------------------------------------------------------MVLETISKIIKTQLP
AYLKKFPLPETIGG--------FARLTVLDWL-RLLPLL------GILAL-LGYL-TIR------------P
F--LPK--KKKQKD-------S-L---INLKIQKENPKVVNEI---DIEDLK-STNV-CYCRCWRSKTFPVC
DKSHIKHNELTGDNVGPLILKKKIL-----------------------------------------------
--------------------------------------------------------------
>1_Chor_S_salar_221221846 gi|221221846|gb|ACM09584.1| CDGSH iron sulfur domain-containing protein 1 [Salmo salar]
------------------------------------------------------------------------
------------------------------------------------------------------------
------------------------------------------------------------------------
------------------MSSNNVSLSKAELV-AAIGVT------AGATA-AGIL-LFQ-------------
Y--FTK--GSGIKP---------K---VNLDLQKDDPKVVHAF---DMEDLR--DKA-VYCRCWRSKKFPYC
DGAHAKHNEETGDNVGPLIMKRKEA-----------------------------------------------
--------------------------------------------------------------
>1_Chor_S_salar_290463163 gi|290463163|sp|B9EPI1.1|CID2A_SALSA RecName: Full=CDGSH iron-sulfur domain-containing protein 2A [Salmo salar]
------------------------------------------------------------------------
------------------------------------------------------------------------
---------------------------------------------------------MVLETISRIIKIQLP
AYLKKLPLPETIGG--------FARLTVSEWL-RLLPLL------GILAL-LGYL-TIR------------P
F--LPK--KKKQKD-------S-L---INLKIQKENPKVVNEI---DIEDLK-RTNV-CYCRCWRSKTFPVC
DKSHIKHNELTGDNVGPLILKKKIL-----------------------------------------------
--------------------------------------------------------------
>1_Chor_S_scrofa_311262745 gi|311262745|ref|XP_003129340.1| PREDICTED: CDGSH iron-sulfur domain-containing protein 2-like [Sus scrofa]
------------------------------------------------------------------------
------------------------------------------------------------------------
-------------------------------------MSQSEQLQRHGGQGVPYASSTGSLPLETTIKACAL
FSHLPPGQPCTSPCGPAWHGMPPPLGNFSEWL-RLLPFL------GVLAL-LGYL-AVR------------P
F--LPK--KKQQKD-------S-L---INLKIQKENPKVVNEI---NIEDLC-LTKA-AYCRCWRSKTFPAC
DGSHNKHNELTGDNVGPLILKKKEV-----------------------------------------------
--------------------------------------------------------------
>1_Chor_S_scrofa_311266470 gi|311266470|ref|XP_003131105.1| PREDICTED: CDGSH iron-sulfur domain-containing protein 1-like [Sus scrofa]
------------------------------------------------------------------------
------------------------------------------------------------------------
------------------------------------------------------------------------
--------------------MSTTSSLRVEWV-EADTIA------AGTAA-AGYL-AYK------------R
F--YVK--DHRNKS---------M---VNPHIQKDNSTVVHAF---DREDLG--DKA-VYCHCWRSKKFPLC
AGSHIKHNEETGDNVGPLIVKKKDT-----------------------------------------------
--------------------------------------------------------------
>1_Chor_S_scrofa_311271556 gi|311271556|ref|XP_001926955.2| PREDICTED: CDGSH iron-sulfur domain-containing protein 1-like [Sus scrofa]
------------------------------------------------------------------------
------------------------------------------------------------------------
------------------------------------------------------------------------
---------------------------MLEWI-AAVTIA------AGTAA-IGYL-AYK------------R
F--YVK--DHRNKS---------M---VNPHIQKDNPKVVHAF---DMEDLG--DKA-VYCRCWRSKKFPLC
DGSHIKHNEETGDNVGPLIIKKKDT-----------------------------------------------
--------------------------------------------------------------
>1_Chor_T_guttata_197129947 gi|197129947|gb|ACH46445.1| hypothetical protein [Taeniopygia guttata]
------------------------------------------------------------------------
------------------------------------------------------------------------
------------------------------------------------------------------------
------------------MGPGQNSAVRAEWI-AAASVA------VGAAA-FGYL-AYR------------K
F--LCK--DKGCKA---------M---VNPHIQKDNPKVVHAF---DMEDLG--DKA-VYCRCWRSKKFPLC
DGSHTKHNEETGDNVGPLIIKRKEA-----------------------------------------------
--------------------------------------------------------------
>1_Chor_T_guttata_224049479 gi|224049479|ref|XP_002193490.1| PREDICTED: CDGSH iron sulfur domain 2, partial [Taeniopygia guttata]
------------------------------------------------------------------------
------------------------------------------------------------------------
----------------------------------------------------RERPAKVLETLARIVKVQLP
AYLKRLPLPESVGG--------FIRLTVSEWL-RLLPFL------GVLAL-LGYL-AVR------------P
F--LPK--KKQQKD-------S-L---INLKIQKENPKVVNEI---NIEDLC-LTK--AYCRCWRSKTFPVC
DGSHNKHNELTGDNVGPLILKKKEV-----------------------------------------------
--------------------------------------------------------------
>1_Chor_T_guttata_308736954 gi|308736954|ref|NP_001184185.1| CDGSH iron-sulfur domain-containing protein 1 [Taeniopygia guttata]
------------------------------------------------------------------------
------------------------------------------------------------------------
------------------------------------------------------------------------
------------------MGPGQNSAVRAEWI-AAASVA------VGAAA-FGYL-AYK------------K
F--LCK--DKGCKA---------M---VNPHIQKDNPKVVHAF---DMEDLG--DKA-VYCRCWRSKKFPLC
DGSHTKHNEETGDNVGPLIIKRKEA-----------------------------------------------
--------------------------------------------------------------
>1_Chor_T_nigroviridis_47214736 gi|47214736|emb|CAG01271.1| unnamed protein product [Tetraodon nigroviridis]
------------------------------------------------------------------------
------------------------------------------------------------------------
---------------------------------------------------------MVLDTISKIIKVQLP
AYLKRLPLPETIGG--------FARLTVSEWL-RLLPLL------GILAL-LGYL-TIR------------P
F--LPK--KKKQRD-------S-L---INLKIQKENPKVVNEI---DIEDLN-STNV-CYCRCWRSKTFPVC
DKSHLKHNELTGDNVGPLILKKKI------------------------------------------------
--------------------------------------------------------------
>1_Chor_X_(Silurana)_52345526 gi|52345526|ref|NP_001004811.1| CDGSH iron sulfur domain 1 [Xenopus (Silurana) tropicalis]
------------------------------------------------------------------------
------------------------------------------------------------------------
------------------------------------------------------------------------
-----------------------MSSGVKEWT-TAASLV------VATAA-VGYI-AYK------------S
L--CCK--DKCCKA---------R---VNPDLQKDNPKVVHAF---DMEDLG--DKA-VYCRCWRSKKFPYC
DGAHTKHNEETGDNVGPLIIKKKES-----------------------------------------------
--------------------------------------------------------------
>1_Chor_X_(Silurana)_58332808 gi|58332808|ref|NP_001011479.1| CDGSH iron-sulfur domain-containing protein 2 [Xenopus (Silurana) tropicalis]
------------------------------------------------------------------------
------------------------------------------------------------------------
---------------------------------------------------------MVLESIARVIKVQLP
AYLKRLPIPDSIAG--------FIRLTVSEWL-RLLPFL------GVLAL-LGYL-AIR------------P
F--LPK--KKQQKD-------S-L---INLKIQKENPKVVNEI---NIEDLH-LAKA-AYCRCWRSKTFPVC
DGSHNKHNELTGDNVGPLILKKKEV-----------------------------------------------
--------------------------------------------------------------
>1_Chor_X_laevis_148222991 gi|148222991|ref|NP_001089385.1| CDGSH iron sulfur domain 1 [Xenopus laevis]
------------------------------------------------------------------------
------------------------------------------------------------------------
------------------------------------------------------------------------
-----------------------MSTGVREWA-TTASVV------VAAAA-VGYI-AYK------------S
L--CCK--EKCCKA---------K---VNLEVQKDNPKVVHAF---DMEDLG--DKA-VYCRCWRSKKFPYC
DGAHTKHNEETGDNVGPLIIKKKES-----------------------------------------------
--------------------------------------------------------------
>1_Chor_X_laevis_148227504 gi|148227504|ref|NP_001087133.1| CDGSH iron-sulfur domain-containing protein 2B [Xenopus laevis]
------------------------------------------------------------------------
------------------------------------------------------------------------
---------------------------------------------------------MMLESLARVFKVQLP
AYLKRLPIPDSIAG--------FIRLTVLEWL-RLLPFL------GVLAL-LGYL-AIR------------P
F--LPK--KKQQKD-------S-L---INLKIQKENPKVVNEI---NIEDLH-LAKA-AYCRCWRSKTFPVC
DGSHNKHNELTGDNVGPLILKKKEV-----------------------------------------------
--------------------------------------------------------------
>1_Chor_X_laevis_148232553 gi|148232553|ref|NP_001083220.1| CDGSH iron-sulfur domain-containing protein 2A [Xenopus laevis]
------------------------------------------------------------------------
------------------------------------------------------------------------
---------------------------------------------------------MVLESIARVIKVQLP
AYLKRLPIPDSIAG--------FIRLTVSEWL-RLLPFL------GVLAL-LGYL-AIR------------P
F--LLK--KKQQKD-------S-L---INLKIQKENPKVVNEI---NIEDLH-LAKA-AYCRCWRSKTFPVC
DGSHNKHNELTGDNVGPLILKKKEV-----------------------------------------------
--------------------------------------------------------------
>1_Chor_X_laevis_148234883 gi|148234883|ref|NP_001087687.1| CDGSH iron sulfur domain 1 [Xenopus laevis]
------------------------------------------------------------------------
------------------------------------------------------------------------
------------------------------------------------------------------------
-----------------------MSSGVREWT-TTASVV------VAAAA-VGYL-AYK------------S
L--CCK--EKCCKA---------M---VNLEVQKDDPKVVHAF---DMEDLG--DKA-VYCRCWRSKKFPYC
DGAHTKHNEETGDNVGPLIIKKKES-----------------------------------------------
--------------------------------------------------------------
>1_Cnid_H_magnipapillata_221102302 gi|221102302|ref|XP_002154650.1| PREDICTED: similar to CDGSH iron sulfur domain-containing protein 1 [Hydra magnipapillata]
------------------------------------------------------------------------
------------------------------------------------------------------------
------------------------------------------------------------------------
-------------------------MSERNNV-IAFSAS------FIAGGVLSYV-ISN------------I
V--LPK--LQGKTQ-------P-KDV-INDSIEKDKAKVVHSY---DIEDIN--EST-AFCRCWKSSKFPYC
DGTHNAHNKLSGDNVGPVLLNKK-------------------------------------------------
--------------------------------------------------------------
>1_Cnid_N_vectensis_156351079 gi|156351079|ref|XP_001622353.1| predicted protein [Nematostella vectensis]
------------------------------------------------------------------------
------------------------------------------------------------------------
------------------------------------------------------------------------
-YLENLPGPKSIGG--------IFKLDHNQVL-QLVPLV------ATTSV-VVYA-LVK-------------
---CFM--PKKDEM-------------VNLEKDKHEEKVADFV---EIEDIG--DKA-VFCRCWRSKKFPYC
DGSHGAHNKETGDNVGPLIVHKKKQ-----------------------------------------------
--------------------------------------------------------------
>1_Echi_S_purpuratus_72038841 gi|72038841|ref|XP_791538.1| PREDICTED: hypothetical protein [Strongylocentrotus purpuratus]
------------------------------------------------------------------------
------------------------------------------------------------------------
------------------------------------------------------------------------
-----------------------MVMEGADWL-RMVPLV------GTLGA-VIVL-TVM-------------
Q--IRR--GKCSGN-------G-Q---VNQSVEKDKAKVVHAF---DIEDLG--DKE-AFCRCWRSKTFPKC
DGSHVGHNKATGDNVGPLCLSRKSASS---------------------------------------------
--------------------------------------------------------------
>1_Nema_B_malayi_170571640 gi|170571640|ref|XP_001891804.1| Uncharacterized hematopoietic stem/progenitor cells protein MDS029 [Brugia malayi]
------------------------------------------------------------------------
------------------------------------------------------------------------
------------------------------------------------------------------------
-------MDGASGSMGYSPIQQAECCTARNWL-IGIGTL------IGSAL-FGYY-VGV------------H
L-------SKKKAR-------------LNSKIKLFTDKVAETV---DLEDIG--EKK-VFCRCWKSNNWPYC
DGSHNKHNEITGDNVGPLIVKKAQA-----------------------------------------------
--------------------------------------------------------------
>1_Nema_C_briggsae_268531964 gi|268531964|ref|XP_002631110.1| Hypothetical protein CBG02885 [Caenorhabditis briggsae]
------------------------------------------------------------------------
------------------------------------------------------------------------
------------------------------------------------------------MTISGFCILSLI
QDHCCLSTPEHCSVGDLGKMSCPTQISGRCVA-STVAVL------AGGAL-IGYIVGYK-------------
L-------GQRSAR-------------CNYKIQLDSNKVADTV---DIEDIG--EKK-AFCRCWKSEKWPYC
DGSHGKHNKETGDNVGPLIVKSEKK-----------------------------------------------
--------------------------------------------------------------
>1_Nema_C_briggsae_309365023 gi|309365023|emb|CAP23716.2| hypothetical protein CBG_02885 [Caenorhabditis briggsae AF16]
------------------------------------------------------------------------
------------------------------------------------------------------------
------------------------------------------------------------------------
-------------------MSCPTQISGRCVA-STVAVL------AGGAL-IGYIVGYK-------------
L-------GQRSAR-------------CNYKIQLDSNKVADTV---DIEDIG--EKK-AFCRCWKSEKWPYC
DGSHGKHNKETGDNVGPLIVKSEKK-----------------------------------------------
--------------------------------------------------------------
>1_Nema_C_elegans_193205053 gi|193205053|ref|NP_001122648.1| hypothetical protein W02B12.15 [Caenorhabditis elegans]
------------------------------------------------------------------------
------------------------------------------------------------------------
------------------------------------------------------------MTIAGFCALSLI
QDHCCWTTPQHCSVAELGTMPCPTQVSGRCVA-TTAAVL------AGGAL-IGYLVGYK-------------
F-------GQRSAR-------------CNYKIQLDSNKIVDTV---DIEDIG--EKK-AFCRCWKSEKWPYC
DGSHGKHNKETGDNVGPLIVKSEKK-----------------------------------------------
--------------------------------------------------------------
>1_Nema_C_elegans_71996753 gi|71996753|ref|NP_001022387.1| hypothetical protein W02B12.15 [Caenorhabditis elegans]
------------------------------------------------------------------------
------------------------------------------------------------------------
------------------------------------------------------------------------
-------------------MPCPTQVSGRCVA-TTAAVL------AGGAL-IGYLVGYK-------------
F-------GQRSAR-------------CNYKIQLDSNKIVDTV---DIEDIG--EKK-AFCRCWKSEKWPYC
DGSHGKHNKETGDNVGPLIVKSEKK-----------------------------------------------
--------------------------------------------------------------
>1_Nema_C_remanei_308509432 gi|308509432|ref|XP_003116899.1| hypothetical protein CRE_01746 [Caenorhabditis remanei]
------------------------------------------------------------------------
------------------------------------------------------------------------
------------------------------------------------------------------------
-------------------MSCPTQISGRCVA-STVAVL------AGGAL-IGYIVGYK-------------
L-------GQRTAR-------------CNYKIQLDSQKIADTV---DIEDIG--EKK-AFCRCWKSEKWPYC
DGSHGKHNKETGDNVGPLIVKSEKK-----------------------------------------------
--------------------------------------------------------------
>1_Nema_L_loa_312066442 gi|312066442|ref|XP_003136272.1| hypothetical protein LOAG_00684 [Loa loa]
------------------------------------------------------------------------
------------------------------------------------------------------------
------------------------------------------------------------------------
---------------MRYFCLLTEYSTVKDWI-IGIGAL------IGSAL-FGYY-IGM------------H
L-------SKKKTR-------------INSKIKLSIDKVAETV---DLEDIG--EQK-VFCRCWKSNNWPYC
DGSHNKHNQVTGDNVGPLIVKKTRA-----------------------------------------------
--------------------------------------------------------------
>1_Phae_E_siliculosus_299472725 gi|299472725|emb|CBN80293.1| CDGSH iron sulfur domain-containing protein [Ectocarpus siliculosus]
------------------------------------------------------------------------
------------------------------------------------------------------------
------------------------------------------------------------------------
----------------------MKTAGAIALV-TLGCAN------AFVIP-AGRT-VVR-------------
---AET--ARAAEK---------I---NTIEFELDKPKVV-TM---DSVDAG--GKK-VYCRCWKSGTFPLC
DGAHVKHNEATGDNVGPLIVSGPKKE----------------------------------------------
--------------------------------------------------------------
>1_Plac_T_adhaerens_195999676 gi|195999676|ref|XP_002109706.1| hypothetical protein TRIADDRAFT_21706 [Trichoplax adhaerens]
------------------------------------------------------------------------
------------------------------------------------------------------------
-----------------------------------------------------------MEAIAKLIKVQLP
NYLQKLPVPSSLSG--------FAELSPSDAIAVVFPFA------VVSWL-IGYS-TYK-------------
F--FQP--KAVELPPSPKAKDTNC---VNKCIDKTCKKVVHTV---DIEDVG--EKL-VFCRCWRSKKFPYC
DGSHNNHNEQEQDNVGPLIVKGKAN-----------------------------------------------
--------------------------------------------------------------
>1_Plat_S_japonicum_226471692 gi|226471692|emb|CAX70927.1| Zinc finger CDGSH domain-containing protein 1 [Schistosoma japonicum]
------------------------------------------------------------------------
------------------------------------------------------------------------
------------------------------------------------------------------------
---------------------------------------------------MGYA-VYT------------T
V--MLH-LGRRKIP-------------INNDIRKHITKCVDVV---DIESIK--DKT-AYCRCWKSSKFPYC
DGAHNKHNEETGDNIGPVIIETKKSS----------------------------------------------
--------------------------------------------------------------
>1_Plat_S_japonicum_29840961 gi|29840961|gb|AAP05962.1| SJCHGC06294 protein [Schistosoma japonicum]
------------------------------------------------------------------------
------------------------------------------------------------------------
-----------------------------------------------------------MNILHALVCDIAP
DILRSVPIPKSFGD--------IFRLSIKDVL-ALTVFG------SFTGA-MGYA-VYT------------T
V--MLH-LGRRKIP-------------INNDIRKHITKCVDVV---DIESIK--DKT-AYCRCWKSSKFPYC
DGAHNKHNEETGDNIGPVIIETKKSS----------------------------------------------
--------------------------------------------------------------
>1_Plat_S_mansoni_256056843 gi|256056843|ref|XP_002570239.1| hypothetical protein [Schistosoma mansoni]
------------------------------------------------------------------------
------------------------------------------------------------------------
---------------MDELVVATLVGAIFKNSRFRVWVLLRISLLLVSLTLIQSVYWTKMNVLHTIVCDIAP
DMLRSVPIPKSFRD--------IFRLSLKDVL-ALTVFG------SFSGA-IGYA-VYT------------T
V--MLH-LGKRKIP-------------INYGIQKHITKCVDVV---DIESIT--DKK-VYCRCWRSSKFPYC
DGAHNKHNEETGDNVGPLIIETKKSS----------------------------------------------
--------------------------------------------------------------
>1_Plat_S_mansoni_256086313 gi|256086313|ref|XP_002579345.1| CDGSH-type Zn finger-containing protein-like protein [Schistosoma mansoni]
------------------------------------------------------------------------
------------------------------------------------------------------------
-----------------------------------------------------------MNVLHTIVCDIAP
DMLRSVPIPKSFRD--------IFRLSLKDVL-ALTVFG------SFSGA-IGYA-VYT------------T
V--MLH-LGKRKIP-------------INYGIQKHITKCVDVV---DIESIT--DKK-VYCRCWRSSKFPYC
DGAHNKHNEETGDNVGPLIIETKKSS----------------------------------------------
--------------------------------------------------------------
>1_Prot_M_brevicollis_167519587 gi|167519587|ref|XP_001744133.1| hypothetical protein [Monosiga brevicollis MX1]
------------------------------------------------------------------------
------------------------------------------------------------------------
-----------------------------------------------------------MDCVKTYLTAELP
LYLQTLPIPDTLAG--------FAELSTEEMV-QIAPLF------LLVVS-MVLM-VVV------------H
L--LPA--SPAPAR-------------VNTQIKLDEDKIVDKV---AVKD----KEV-YLCRCWKSNKFPFC
DGSHNAHNKATGDNVGPVAVRTEAQ-----------------------------------------------
--------------------------------------------------------------
>1_Prot_P_infestans_301095317 gi|301095317|ref|XP_002896759.1| zinc finger CDGSH domain-containing protein 1 [Phytophthora infestans T30-4]
------------------------------------------------------------------------
------------------------------------------------------------------------
-----------------------------------------------------------MDVIRKYLKSDLP
RYLKGLPLPRTFSG--------FLKLKQDEWM-YLAPLL------ITIFV-LGLT-LFA-------------
--------GKNSSK-------PGR---VNHKIQLEKEKVVDFVSIPDVEDVIKSKGKCTVCRCWKSKKFPYC
DGSHMKHNKETGDNVGPLVLTAKKA-----------------------------------------------
--------------------------------------------------------------
>1_Stre_A_lyrata_297792477 gi|297792477|ref|XP_002864123.1| hypothetical protein ARALYDRAFT_495239 [Arabidopsis lyrata subsp. lyrata]
------------------------------------------------------------------------
------------------------------------------------------------------------
------------------------------------------------------------------------
-----------------MAIIATTFGTGLSYA-GQLPFK------RVTAGEMGQK-QQR-------------
---MVV--VRAEGG-------GGG---INPEIRKNEEKVVDSV---VVTELS-KNIT-PYCRCWRSGTFPLC
DGSHVKHNKANGDNVGPLLLKKQ-------------------------------------------------
--------------------------------------------------------------
>1_Stre_A_thaliana_18423312 gi|18423312|ref|NP_568764.1| unknown protein [Arabidopsis thaliana]
------------------------------------------------------------------------
------------------------------------------------------------------------
------------------------------------------------------------------------
-----------------MAIIASTFGTGLSYA-GELPFK------PVTGGEVGRK-QQR------------M
V--VVR--AEGGGG-------------INPEIRKNEDKVVDSV---VVTELS-KNIT-PYCRCWRSGTFPLC
DGSHVKHNKANGDNVGPLLLKKQ-------------------------------------------------
--------------------------------------------------------------
>1_Stre_A_thaliana_21554884 gi|21554884|gb|AAM63719.1| unknown [Arabidopsis thaliana]
------------------------------------------------------------------------
------------------------------------------------------------------------
------------------------------------------------------------------------
-----------------MAIIASTFGTGLSYA-GELPFK------PVTGGEVGRK-QQR------------M
V--VVR--AEGGGG-------------INPEIRKNEDKVVDSV---VVTELS-KNIT-PYCRCRRSGTFPLC
DGSHVKHNKANGDNVGPLLLKKL-------------------------------------------------
--------------------------------------------------------------
>1_Stre_G_max_255628565 gi|255628565|gb|ACU14627.1| unknown [Glycine max]
------------------------------------------------------------------------
------------------------------------------------------------------------
------------------------------------------------------------------------
-----MEYVLSNVGAGFCNGMTSTGVLGTHFK-------------ASSFVGVGGV-RTR------------R
V--VLV--KAEAVS-------------INPDIRKSEEKVVDSV---VVTELS-KPLT-PYCRCWRSGTFPLC
DGSHVKHNKATGDNVGPLLLKK--------------------------------------------------
--------------------------------------------------------------
>1_Stre_O_sativa_115471983 gi|115471983|ref|NP_001059590.1| Os07g0467200 [Oryza sativa Japonica Group]
------------------------------------------------------------------------
------------------------------------------------------------------------
------------------------------------------------------------------------
------------MATPFCAAACRLSISPPNAA-PSAPGR------ARALARRGLVVAVR-------------
---AEA--GVGG---------------INPSIRKEEEKVVDTV---LAGELS-KPLT-PYCRCWRSGTFPLC
DGSHVKHNKATGDNVGPLLVKK--------------------------------------------------
--------------------------------------------------------------
>1_Stre_O_sativa_125558262 gi|125558262|gb|EAZ03798.1| hypothetical protein OsI_25927 [Oryza sativa Indica Group]
------------------------------------------------------------------------
------------------------------------------------------------------------
------------------------------------------------------------------------
------------MATPFCAAACRLSVSPPNAA-PSAPGR------ARALA-RRGL-VVA-------------
---VRA--EAGVGG-------------INPSIRKEEEKVVDTV---LAGELS-KPLT-PYCRCWRSGTFPLC
DGSHVKHNKATGDNVGPLLVKK--------------------------------------------------
--------------------------------------------------------------
>1_Stre_P_patens_168055836 gi|168055836|ref|XP_001779929.1| predicted protein [Physcomitrella patens subsp. patens]
------------------------------------------------------------------------
------------------------------------------------------------------------
------------------------------------------------------------------------
---------------------------------------------GRSQR-VSLA-VRA-------------
---EAA--ETTTAS-------SAP---INPSIRKDSDKVVDTV---QADELS-KPLT-AYCRCWRSETFPLC
NGAHVKHNKETGDNVGPLLLKK--------------------------------------------------
--------------------------------------------------------------
>1_Stre_P_patens_168063771 gi|168063771|ref|XP_001783842.1| predicted protein [Physcomitrella patens subsp. patens]
------------------------------------------------------------------------
------------------------------------------------------------------------
----------------------------------------------------------------MATLTSAS
TLLRGVALPAE----------------------SMIPSR------AGRPQ-RVSL-AVR------AE-----
---APE--TSTASAAH-----------INPSIRKDSDKVVDTV---QANELS-KPLT-AYCRCWRSETFPLC
NGAHVKHNKETGDNVGPLLLKK--------------------------------------------------
--------------------------------------------------------------
>1_Stre_P_sitchensis_116778636 gi|116778636|gb|ABK20944.1| unknown [Picea sitchensis]
------------------------------------------------------------------------
------------------------------------------------------------------------
------------------------------------------------------------------------
-----------------------MAACNAKWG-YGNPLR------ELASRQYAHN-TRV-------------
---VPK--ITVKGIRAEGT--PAT---INPSIRKNEEKVVDNV---PIAELS-KPIT-PYCRCWRSQTFPLC
DGSHVKHNKATGDNVGPLLLKK--------------------------------------------------
--------------------------------------------------------------
>1_Stre_P_trichocarpa_224122560 gi|224122560|ref|XP_002318867.1| predicted protein [Populus trichocarpa]
------------------------------------------------------------------------
------------------------------------------------------------------------
------------------------------------------------------------------------
--------------------MSMASVSSASFC-YSKSRI------GGVKPNIAAA-RPR------------S
L--VVV--RAEAQA-------------INPEIRKTEEKVVDSV---MVAELS-KPLT-AYCRCWRSGTFPLC
DGSHVKHNKATGDNVGPLLLKKQKE-----------------------------------------------
--------------------------------------------------------------
>1_Stre_P_trichocarpa_224134565 gi|224134565|ref|XP_002321854.1| predicted protein [Populus trichocarpa]
------------------------------------------------------------------------
------------------------------------------------------------------------
---------------------------------------------------MTSTHFTGACVLHQITTTFIT
PRINFTASPPSLTNQELEPENSQETLWERKAT-RLLIMSMTVASTSTASASFRYS-KSRTGGVKPNIAAVRP
RS-LVV--VRAEAQ---------S---INPEIRKNEEKVVDSV---VVAELS-KPLT-AYCRCWRSGTFPLC
DGSHVKHNKATGDNVGPLLLKKQKE-----------------------------------------------
--------------------------------------------------------------
>1_Stre_R_communis_255539659 gi|255539659|ref|XP_002510894.1| conserved hypothetical protein [Ricinus communis]
------------------------------------------------------------------------
------------------------------------------------------------------------
------------------------------------------------------------------------
--------MATIAAATALAAGFCYSKSRVEGF-------------KPTTH-AAAK-PRR-------------
---MIA--VRAEAQ-------G-----INPAIRKDEEKVVDSV---MVAELS-KPLT-PYCRCWRSGTFPLC
DGSHVKHNKATGDNVGPLLLKKQKE-----------------------------------------------
--------------------------------------------------------------
>1_Stre_S_bicolor_242045594 gi|242045594|ref|XP_002460668.1| hypothetical protein SORBIDRAFT_02g032870 [Sorghum bicolor]
------------------------------------------------------------------------
------------------------------------------------------------------------
-------------------------------------------------MCSPHTANPRHAPSVARSSGSPT
KPIQQPPTKKEPMASPFCAAAAACRLAVSA---PSPPAA------QAPRPRRGLV-AVR-------------
--------AEAAGG-------G-----INPAIRKEEDKVVDTV---LTGELA-KPLT-AYCRCWRSGTFPLC
DGAHVKHNKATGDNVGPLLVKK--------------------------------------------------
--------------------------------------------------------------
>1_Stre_V_vinifera_225455596 gi|225455596|ref|XP_002269624.1| PREDICTED: similar to kinesin like protein [Vitis vinifera]
------------------------------------------------------------------------
------------------------------------------------------------------------
--------------------------------------------------------------MASVSMVGAG
FSYSARPSPSMEAL--------KSGRGGRSFG-TQFPIS------SSGAA-RRAV-VVR-------------
---AET---------------------INPEIRKIEEKVVDSV---LVAELA-KPVT-AYCRCWRSGTFPLC
DGSHVKHNKATGDNVGPLLLKK--------------------------------------------------
--------------------------------------------------------------
>1_Stre_V_vinifera_296084105 gi|296084105|emb|CBI24493.3| unnamed protein product [Vitis vinifera]
------------------------------------------------------------------------
------------------------------------------------------------------------
------------------------------------------------------------------------
------------------MEALKSGRGGRSFG-TQFPIS------SSGAA-RRAV-VVR-------------
---AET---------------------INPEIRKIEEKVVDSV---LVAELA-KPVT-AYCRCWRSGTFPLC
DGSHVKHNKATGDNVGPLLLKK--------------------------------------------------
--------------------------------------------------------------
>1_Stre_Z_mays_195605322 gi|195605322|gb|ACG24491.1| kinesin like protein [Zea mays]
------------------------------------------------------------------------
------------------------------------------------------------------------
------------------------------------------------------------------------
------------MASPFCAAAAACRLAVPA---PSLPAA------RAPRPRRGLV-AVR-------------
--------AEAGGG-------------INPAIRKEEDKVVDTV---LTGELA-KPLT-AYCRCWRSGTFPLC
DGSHVKHNKATGDNVGPLLVKK--------------------------------------------------
--------------------------------------------------------------
>1_Stre_Z_mays_226496163 gi|226496163|ref|NP_001147357.1| kinesin like protein [Zea mays]
------------------------------------------------------------------------
------------------------------------------------------------------------
------------------------------------------------------------------------
------------MASPFCAAAAACRLAVPA---PSPPAA------RAPRPRRGLV-AVR-------------
--------AEAGGG-------------INPAIRKEEDKVVDTV---LTGELA-KPLT-AYCRCWRSGTFPLC
DGSHVKHNKATGDNVGPLLVKK--------------------------------------------------
--------------------------------------------------------------
