# Supplementary material for: Structure and Molecular Evolution of CDGSH Iron-Sulfur Domains
Source: PLoS One. 2011 Sep 16;6(9):e24790. doi: 10.1371/journal.pone.0024790 (PMC3174974; doi:10.1371/journal.pone.0024790)
Supplement: File S3 — Aligned sequences of type 2 CISDs in FASTA format. Each protein is named as described for File S2. (TXT) [file pone.0024790.s003.txt]

>2a_Apic_T_parva_71028586 gi|71028586|ref|XP_763936.1| hypothetical protein [Theileria parva strain Muguga]
------------------------------------------------------------------------
--------------M----------SSPLDYLESLNFNTKRFQKFSQIVETFPPTDAKDVKVCVCRCWQSKK
FPYCDGTHKLLMENGDNVGP--YVAILKAQKTNKNNVIRIKHPLASDNKNYVNNTLKSP-AKIVTLVGLMAF
PILYYIYKRSKYEVIRTNHKEFNH------------------------------------------------
----------
>2a_Apic_B_bovis_156084664 gi|156084664|ref|XP_001609815.1| hypothetical protein [Babesia bovis T2Bo]
------------------------------------------------------------------------
--------------M----------SDPFDCYDKLDFNTRKLPLYSHVIRRFPKANEPETVVRLCRCWQSHK
FPYCDDTHRLLVEAGDDVGP--FVARLRSDNTGKKRFVKLRQ------MEHVPRALSSSVLQLVASPGSAVL
GMC---------------------------------------------------------------------
----------
>2a_Apic_P_falciparum_124504719 gi|124504719|ref|XP_001351102.1| PFMNL-1 CISD1-like iron-sulfur protein, putative [Plasmodium falciparum 3D7]
------------------------------------------------------------------------
--------------M----------KDPLEYLNKINFNTNKFPQYTHLIENCPSEYENEKVIRICRCWQSAK
FPYCDDTHKIFVENGDNVGP--YVAKLVSYKLSDEE--KLKK------QKYNEKYIKLN-NKMSYIKSENFN
FKWFPT--------PIINYKFKKYVLLSFFVLTSSVLYTKKEKLYNFNTES---------------------
----------
>2a_Apic_P_knowlesi_221055765 gi|221055765|ref|XP_002259021.1| hypothetical protein, conserved in Apicomplexan species [Plasmodium knowlesi strain H]
------------------------------------------------------------------------
--------------M----------KDPLEYINKINFNTNRFPQYTHLIESCPAEHEKEKIIRICRCWQSAK
FPYCDDTHKILMENGDDVGP--FVAKLSSYKLSDEE--KLKQ------QKYNEKYIKIN-KKLSSDKSSMSI
FKFNYN--------PYVRNKFRKSLIMSAVVLTSALLYDKKEKLVGLYSAQ---------------------
----------
>2a_Apic_P_vivax_156094023 gi|156094023|ref|XP_001613049.1| hypothetical protein [Plasmodium vivax SaI-1]
------------------------------------------------------------------------
--------------M----------KDPLEYVNKINFNTNRFPQYTHLIESCPSEHEKEKVVRICRCWQSAK
FPYCDDTHKILMENGDDVGP--FVAKLSSYKLSDEE--KLKQ------QKYNEKYIKLN-NKLSSDKASMSI
LKFNYR--------PYVSNKFRKSLMLSVVVLTSALLYDKKEKLAGLYSAQ---------------------
----------
>2a_Apic_P_berghei_68068835 gi|68068835|ref|XP_676328.1| hypothetical protein [Plasmodium berghei strain ANKA]
------------------------------------------------------------------------
--------------M----------KDPLEYLEHINFNTNKFPQYNHLVESCPSENEKEKIIRICRCWQSAK
FPYCDDTHKVFIENGDNVGP--FVAKLVSYKLSEDE--RLKR------KKYNEKYIKID-KKIRTDQYSALN
NKLNYTYFMNFNTYAFNNNKFKKSMLFSFAILTSALLYDQKEKLKCFLQINKKLIKDIEIKRDHVKI-----
----------
>2a_Apic_P_chabaudi_70921911 gi|70921911|ref|XP_734206.1| hypothetical protein [Plasmodium chabaudi chabaudi]
------------------------------------------------------------------------
-----------------------------------------------LVESCPSENEKEKIIRICRCWQSAK
FPYCDDTHKVFIENGDNVGP--FVAKLVSYKLSDDE--RLKQ------QKYNEKYIKID-KKITANQYSVLN
NKLNYTRFMNFNTYPFNNNKFKKSMLFSFAILTSALLYDQKEKL----------------------------
----------
>2a_Apic_T_gondii_237831905 gi|237831905|ref|XP_002365250.1| hypothetical protein TGME49_060870 [Toxoplasma gondii ME49]
------------------------------------------------------------------------
--------------MPKAASGLSVSDDPLAYMDQLDINTKKLPQYSHVIETSPRVGEPERLVRICRCWQSKK
FPYCDDTHKLMMEAGDDVGP--FEAKLRDSRGDSGQ--KLKNVAALREQSRVESPFLSL-RRFAAFRGSEIH
APL-----------PGQTATVRARPVVAAALLSAAVGYAVAEAALRRGFGRPSAFLSTEKTEKTVPLSSDVA
TATLSARYSL
>2b_Apic_T_parva_71029078 gi|71029078|ref|XP_764182.1| hypothetical protein [Theileria parva strain Muguga]
------------------------------------------------------------------------
--------------MGSAISK-QIQKTKVNRKPGDFLNTSGLPAVH--TETFTSHIAPVTRIPVCRCWKSAK
FPLCDNSHQKLEKLGVDCGTNTYIKLYNIRSCNVRDKETALVSLISL-------------------------
------------------------------------------------------------------------
----------
>2b_Apic_P_falciparum_296004428 gi|296004428|ref|XP_002808656.1| PfMNL-2 CISD1-like iron-sulfur protein, putative [Plasmodium falciparum 3D7]
------------------------------------------------------------------------
--------------MGNNMLK--AKSRNVFRKKGDILNTNNLKAVH--IETFYPPLKSSKKVSVCRCWKSFN
FPYCDNTHQKLQQQGVVCGP--LLLEIRKSKTVRSPQ-----------------------------------
------------------------------------------------------------------------
----------
>2b_Apic_P_vivax_156098089 gi|156098089|ref|XP_001615077.1| hypothetical protein [Plasmodium vivax SaI-1]
------------------------------------------------------------------------
--------------MGNLLLK--EKPVDLFRKKGDILNLRNLKAVH--VEKVYPPLKKSKKISVCRCWKSNN
FPYCDNSHQKLQQQGVICGP--FLLEVRRSNNANA-------------------------------------
------------------------------------------------------------------------
----------
>2b_Apic_P_knowlesi_221053698 gi|221053698|ref|XP_002258223.1| hypothetical protein in Plasmodium species [Plasmodium knowlesi strain H]
------------------------------------------------------------------------
--------------MGNILLK--EKPVNAFRKKGDILNMRNLKAVH--VEKVYPPQKKSKKISVCRCWKSNN
FPYCDNAHQKLQQQGVICGP--LLLEVRRNNNTTA-------------------------------------
------------------------------------------------------------------------
----------
>2b_Apic_P_berghei_68000917 gi|68000917|ref|XP_669761.1| hypothetical protein [Plasmodium berghei strain ANKA]
------------------------------------------------------------------------
-------------------------QIDIFRKKGDILNMRNFKAVH--VETVYPPLKTSTKISICRCWKSNK
FPYCDNSHQKLQQQGVICGP--LLLEVRKSNDIRLN------------------------------------
------------------------------------------------------------------------
----------
>2b_Apic_P_yoelii_83315473 gi|83315473|ref|XP_730809.1| hypothetical protein [Plasmodium yoelii yoelii str. 17XNL]
MYKSEK------------------------------------------------------------------
--------------MGNRLIK--EKQIDIFRKKGDILNTRNFKAVH--VETVYPPMKTSTKISVCRCWKSNK
FPYCDNSHQKLQQQGVICGP--LLLEVRKSNAIRLN------------------------------------
------------------------------------------------------------------------
----------
>2b_Apic_T_gondii_221487254 gi|221487254|gb|EEE25500.1| conserved hypothetical protein [Toxoplasma gondii GT1]
MHDLLQMLVVFLRARVPSTFRARPTNDTPFFLLCCSIAGGLKNSLCSFSVPKVPRETRAYGSGLFGFVVIDK
LSLLVRIPRVYFFKMGGQASKCPRATTEILRRAGENMNTKGLPAVH--TEIVIPTAKRAKKFSICRCWKSSK
FPYCDNIHQKLQKQGVNVGP--AMLEIRAAPPVQSVGASSSFQPGDSYSSSSTHFLRESGTVPVDRTGLAAL
VGGISASVLAGGAHFAGLI-----------------------------------------------------
----------
>2b_Apic_T_gondii_237831203 gi|237831203|ref|XP_002364899.1| hypothetical protein, conserved [Toxoplasma gondii ME49]
MDELLQMLVVFLRARVPSTFRARPTTDTPFFLRCCSIAGGLKNSLCSFSVPKVPRETRAYGSGLFGFVVIDK
LSLLVRIPRVYFFKMGGQASKCPRATTEILRRAGENMNTKGLPAVH--TEIVIPTAKRAKKFSICRCWKSSK
FPYCDNIHQKLQKQGVNVGP--AMLEIRAAPPVQSVGASSSFQPGDSYSSSSTHFLRESGTVPVDRTGLAAL
VGGISASVLAGGAHFAGLI-----------------------------------------------------
----------
