# Supplementary material for: Structure and Molecular Evolution of CDGSH Iron-Sulfur Domains
Source: PLoS One. 2011 Sep 16;6(9):e24790. doi: 10.1371/journal.pone.0024790 (PMC3174974; doi:10.1371/journal.pone.0024790)
Supplement: File S4 — Aligned sequences of type 3, type 4 and type7 CISDs in FASTA format. Each protein is named as described for File S2. Type 7 is further divided into subtypes CDC, DCC and DC. The first and second CISD in subtypes CDC and DCC are marked by 1 and 2, respectively. (TXT) [file pone.0024790.s004.txt]

>3_Bact_S_ruber_294506183 gi|294506183|ref|YP_003570241.1| hypothetical protein SRM_00368 [Salinibacter ruber M8]
------------------------------------------------------------------------
--------------MMDTDGCPHEGD---------------------------GETLLADTR--MALCRCGA
SES-KPFCDEGHTE-VGFEAG-------------------------------------
>3_Bact_S_ruber_83815734 gi|83815734|ref|YP_444439.1| hypothetical protein SRU_0293 [Salinibacter ruber DSM 13855]
------------------------------------------------------------------------
-------MAFTPPPVMDTDGCPHEGD---------------------------GETLLADTR--MALCRCGA
SES-KPLCDGGHTE-MGFEAG-------------------------------------
>3_Gpro_P_stuartii_188026217 gi|188026217|ref|ZP_02997823.1| hypothetical protein PROSTU_03328 [Providencia stuartii ATCC 25827]
------------------------------------------------------------------------
------------MWLKFNQSVLLLLL-----------------------KGLLLIRCFKRHF--YFYCLCGQ
QHFPKKICDFSHIN--IFTSEH------------------------------------
>3_Cren_P_calidifontis_126460019 gi|126460019|ref|YP_001056297.1| zinc finger CDGSH-type domain-containing protein [Pyrobaculum calidifontis JCM 11548]
------------------------------------------------------------------------
----------MAVEIRAIENGPYEVK-------------------------------IGGRA--IYLCRCGH
SGS-KPHCDGTHAK-VGFKAPGAKIV--------------------------------
>3_Cren_A_pernix_14601485 gi|14601485|ref|NP_148024.1| hypothetical protein APE_1559a [Aeropyrum pernix K1]
------------------------------------------------------------------------
---------MARVRIVAKKNGPYLLE------------------------------VDGKVQ--TALCRCGH
SNN-KPYCDGTHAR-VGFQADEKVAFEAEF----------------------------
>3_Firm_T_subterraneus_313903326 gi|313903326|ref|ZP_07836718.1| Iron sulfur-containing domain, CDGSH-type [Thermaerobacter subterraneus DSM 13965]
------------------------------------------------------------------------
----------MSRLVRHDRNRPYEVR-----------------------------PEGAEKS--IWICACGL
SKN-KPFCDGSHKR-TRDEKEGALYIYDDEG-RIEVQSMY------------------
>3_Cren_M_sedula_146303051 gi|146303051|ref|YP_001190367.1| zinc finger CDGSH-type domain-containing protein [Metallosphaera sedula DSM 5348]
------------------------------------------------------------------------
----------MARLVRHDRNFPYQVK------------------------------TNSGET--LWICACGL
SNN-KPFCDGSHKK-TQDENPGDVYVYDGNT-RVKINPLYL-----------------
>3_Aqui_H_thermophilus_288819061 gi|288819061|ref|YP_003433409.1| hypothetical protein HTH_1764 [Hydrogenobacter thermophilus TK-6]
------------------------------------------------------------------------
----------MARLVKHTEKGPYKLE-------------------------------VGEET--YFICQCGL
SKN-KPFCDGSHKK-TRDEEEGKLYIYDEKG-RVEV----------------------
>3_Aqui_T_albus_289181627 gi|289181627|gb|ADC88871.1| Iron sulphur domain-containing, CDGSH-type [Thermocrinis albus DSM 14484]
------------------------------------------------------------------------
----------MARLVKFTEKGPYKLE-------------------------------VGGET--YYICMCGL
SKN-KPFCDGSHKR-TKDEEEGKIYLYDDSG-RVEIS---------------------
>3_Aqui_H_sp.128-5-R1-1_163782574 gi|163782574|ref|ZP_02177571.1| hypothetical protein HG1285_16860 [Hydrogenivirga sp. 128-5-R1-1]
------------------------------------------------------------------------
----------MARLVKCTEKGPHKLE-------------------------------AGGET--FWICRCGL
SKD-QPFCDGSHKR-TKDEEEGKLYVYDENS-RVEVSP--------------------
>3_Aqui_H_sp.Y04AAS1_195953880 gi|195953880|ref|YP_002122170.1| zinc finger CDGSH-type domain protein [Hydrogenobaculum sp. Y04AAS1]
------------------------------------------------------------------------
----------MARLVKLSGKGPVQVK-------------------------------AQEEK---WVCTCGL
SKG-FPFCDGSHKK-TQDEAEGKLYIYSENE-RIELT---------------------
>3_Cren_C_maquilingensis_159041642 gi|159041642|ref|YP_001540894.1| zinc finger CDGSH-type domain-containing protein [Caldivirga maquilingensis IC-167]
------------------------------------------------------------------------
----------MARLVIHTAKKPYVYK------------------------------LPSGET--VAICMCGL
SDK-YPFCSGKHKL-VQDEDDAKVYTYDETG-YKRLGEASIDARGLRRV---------
>3_Eury_T_acidophilum_16081256 gi|16081256|ref|NP_393562.1| hypothetical protein Ta0083 [Thermoplasma acidophilum DSM 1728]
------------------------------------------------------------------------
----------MARLVLHTRDHPYVVK-------------------------------VGDKE--VHICGCGL
SSH-KPYCDGTHKI-TADEG-DHIYIYNAEKKREEFHSFYDNE---------------
>3_Eury_T_volcanium_13541001 gi|13541001|ref|NP_110689.1| hypothetical protein TVN0170 [Thermoplasma volcanium GSS1]
------------------------------------------------------------------------
----------MARLVLHTRDHPYVVK-------------------------------VGDRE--VHICGCGL
SSH-KPYCDGTHKI-TTDEG-EKIYIYDADKKREEFHSFYDND---------------
>3_Eury_F_acidarmanus_257076461 gi|257076461|ref|ZP_05570822.1| hypothetical protein Faci_05325 [Ferroplasma acidarmanus fer1]
------------------------------------------------------------------------
----------MSRIVLHERDKPYMVK-------------------------------VGDKE--VHICACGL
SEN-KPYCDGHHMK-TVDED-GKLYVYDHNGDRLEVSSFYKKE---------------
>3_Eury_H_walsbyi_110668349 gi|110668349|ref|YP_658160.1| hypothetical protein HQ2429A [Haloquadratum walsbyi DSM 16790]
------------------------------------------------------------------------
----------MSREVTHEANGPTPLD--------------------------EDDLEEQGGT--AYLCACGL
SNN-KPYCDGSHNA-TADEEEDVSYKYEDDDDENPRHEIDEIAFT-----------DD
>3_Eury_H_lacusprofundi_222479741 gi|222479741|ref|YP_002565978.1| zinc finger CDGSH-type domain protein [Halorubrum lacusprofundi ATCC 49239]
------------------------------------------------------------------------
----------MAREVTHEENGPAKLD--------------------------ESDMGDDG-M--IYVCQCGL
SDS-KPLCDGSHNA-TADEEDGVIYKYVNDDADGERREIGELDEA-----------DE
>3_Eury_H_turkmenica_284013416 gi|284013416|gb|ADB59367.1| Iron sulphur domain-containing, CDGSH-type [Haloterrigena turkmenica DSM 5511]
------------------------------------------------------------------------
----------MTRLVELEETGPRKLE--------------------------PSDIDDEKGD--VAVCRCGL
SDS-FPFCDGSHRR-TRDEDPDETYVYEDGERRVVERVVTEAEADGNGNDSGNGDGDE
>3_Eury_H_mukohataei_257387606 gi|257387606|ref|YP_003177379.1| zinc finger CDGSH-type domain protein [Halomicrobium mukohataei DSM 12286]
------------------------------------------------------------------------
----------MSRLVELDATGPKKLD--------------------------ESDLDPEKGD--IAVCQCGL
SGA-FPFCDGSHRR-TESEDGDACYRYIGGDGSQQPKTVARVVYQ-DGTTEG---VDE
>7CDC1_Eury-M_mahii_294495160 gi|294495160|ref|YP_003541653.1| protein of unknown function DUF1271 [Methanohalophilus mahii DSM 5219]
------------------------------------------------------------------------
------MDKEDKTIIKVSKDGPYIVS---NLNTLRN---------------SKGVFIETMPT--IVMCRCGG
SGN-KPFCDGTHMK-NGFSGDKK-----------------------------------
>7CDC1_Eury_M_burtonii_91711571 gi|91711571|gb|ABE51498.1| Zinc finger domain-containing protein [Methanococcoides burtonii DSM 6242]
------------------------------------------------------------------------
------MEKEVRPSIKVSTNGPYIVK---DVKTLRN---------------SKGVFIETKHV--MSLCRCGG
SSN-MPFCDGTHLG-NDFSGEKE-----------------------------------
>7CDC1_Eury_M_burtonii_91713205 gi|91713205|gb|ABE53132.1| Zinc finger domain-containing protein [Methanococcoides burtonii DSM 6242]
------------------------------------------------------------------------
------MT-ENKTSIQPSTNGPYIAK---ELNDLKN---------------SKGDTFEPQSM--VALCRCGH
SSN-KPFCDGTHLK-VGFTGEKV-----------------------------------
>7CDC1_Epro_A_nitrofigilis_296095945 gilis_296095945/1-213 gi|296095945|gb|ADG91895.1| Iron sulfur domain-containing, CDGSH-type [Arcobacter nitrofigilis DSM 7299]
------------------------------------------------------------------------
------MN---ELSIIPIENGPLKIS---NLSNKTLKNIIF----------YDSLPITLEKS--TLICRCGK
SKN-QPFCDGTHLK-DNFTSEKK-----------------------------------
>7CDC1_Acti_C_acidiphila_256390081 gi|256390081|ref|YP_003111645.1| protein of unknown function DUF1271 [Catenulispora acidiphila DSM 44928]
------------------------------------------------------------------------
----AALQGDLPTSIQASEDGPYLVT---NASHLTT---------------WLGEPLPLRPQ--MALCRCGG
SAT-KPFCDGAHAT-NGFSGAKS-----------------------------------
>7CDC1_Eury_M_acetivorans_20089863 gi|20089863|ref|NP_615938.1| hypothetical protein MA0986 [Methanosarcina acetivorans C2A]
------------------------------------------------------------------------
----IMAANEKEMRIKIVKDGPYRVT---GGVPLLEQVIVTDDAGHTRELIDIKEYPRRES---YILCRCGS
SEN-KPFCDGTHSK-IGFDGSET-----------------------------------
>7CDC1_Eury_M_mazei_21229134 gi|21229134|ref|NP_635056.1| hypothetical protein MM_3032 [Methanosarcina mazei Go1]
------------------------------------------------------------------------
----IMAANEKEMRIKIIKDGPYRVT---GGVPLLEQVIVTDDDGHTRDLIDIKEYPRREA---YILCRCGS
SEN-KPFCDGAHRK-VGFDGSET-----------------------------------
>7CDC1_Eury_M_vannielii_150398901 gi|150398901|ref|YP_001322668.1| zinc finger CDGSH-type domain-containing protein [Methanococcus vannielii SB]
------------------------------------------------------------------------
-----MSLEKK---IKIIKNGPYIVT---GSIPLYQQVIVTDEDNHAKNLDYEKEYPIKET---YSLCRCGK
SKN-MPYCDGTHVK-IGFDGTE------------------------------------
>7CDC1_Eury_M_marburgensis_304314409 gi|304314409|ref|YP_003849556.1| hypothetical protein MTBMA_c06480 [Methanothermobacter marburgensis str. Marburg]
------------------------------------------------------------------------
----MLCLWVLKMRIRVLKDGPYLVE---GSVPLYEEVIVTDEDGHTREFVERREFPMKER---YLLCRCGA
SKN-KPYCDGTHLE-VGFDGTET-----------------------------------
>7CDC1_Firm_D_hafniense_219536918 gi|219536918|gb|ACL18657.1| zinc finger CDGSH-type domain protein [Desulfitobacterium hafniense DCB-2]
------------------------------------------------------------------------
-----------AGKIKIIKNGPYWVT---GNVPLSEKIITP--KGKGYEFKEGRRFPPSEE---YYLCRCGK
SKK-APFCDGSHTR-TNFAGTE------------------------------------
>7CDC1_Firm_H_sp.'sapolanicus'_312142707 gi|312142707|ref|YP_003994153.1| Iron sulfur-containing domain, CDGSH-type [Halanaerobium sp. 'sapolanicus']
------------------------------------------------------------------------
------------AKIKIIKDGPYLVT---GGIPLKEKIIVE--VGNHYEYQPGRELPQSES---YSLCRCGQ
SNN-PPFCDGSHHE-VDFDGTE------------------------------------
>7CDC1_Acti_E_lenta_257791804 gi|257791804|ref|YP_003182410.1| zinc finger CDGSH-type domain protein [Eggerthella lenta DSM 2243]
------------------------------------------------------------------------
----AVDAPVDRMSITISLNGPYLVN---GGVPLTQEVITP--VGGHREYRTARAFPHQET---YALCRCGQ
TST-PPFCDGSHVA-AGFHGAET-----------------------------------
>7CDC1_Eury_CM_boonei_154151853 gi|154151853|ref|YP_001405471.1| hypothetical protein Mboo_2314 [Candidatus Methanoregula boonei 6A8]
------------------------------------------------------------------------
----APE-QKDEMKITVTKNGPYIVT---GGVPLIRMEICNDDEGYCRTWREVERFSVQET---YALCRCGH
SQH-KPFCDGTHAK-IGFIGTET-----------------------------------
>7CDC1_Eury_M_palustris_219851906 gi|219851906|ref|YP_002466338.1| protein of unknown function DUF1271 [Methanosphaerula palustris E1-9c]
------------------------------------------------------------------------
----SGEPENNSMKITVTKNGPYIVT---GCVPLILMEICNDDEGYCRTWREVKRFPVQET---YALCRCGH
SQN-KPFCTGMHAK-IGFDGTET-----------------------------------
>7CDC1_Eury_M_palustris_219851810 gi|219851810|ref|YP_002466242.1| protein of unknown function DUF1271 [Methanosphaerula palustris E1-9c]
------------------------------------------------------------------------
----SSKIRDDAMKITVSRDGPYIVT---GGVPLTSEEICNDDEGYCRTWRLVKRYPLQEQ---YALCRCGH
SKN-KPFCDGTHAK-IHFDGTEA-----------------------------------
>7CDC1_Eury_M_palustris_219852088 gi|219852088|ref|YP_002466520.1| protein of unknown function DUF1271 [Methanosphaerula palustris E1-9c]
------------------------------------------------------------------------
----SPDPRNESMKITVRKNGPYHVS---GGIPLKTVEVIYDDDGNCRTWNETKTYPLQQQQ--YALCRCGL
SKE-KPFCDGAHAP-AHFVGTEA-----------------------------------
>7CDC1_Eury_u_methanogenic_110621629 gi|110621629|emb|CAJ36907.1| conserved hypothetical protein [uncultured methanogenic archaeon RC-I]
------------------------------------------------------------------------
----MWGNPDLSRKVTIAKNGPYLVE---GKLPLAKEIIVVDGDGTPVEWQPGETYPDREV---YALCRCGE
SKH-KPFCDGMHAR-TGFDGTE------------------------------------
>7CDC1_Acti_K_setae_311900881 gi|311900881|dbj|BAJ33289.1| hypothetical protein KSE_75370 [Kitasatospora setae KM-6054]
------------------------------------------------------------------------
-----MESAVSDAHVQVTENGPYVVT---GGVPLTRQTIVADEHGDSRSWRESGGYDAG-AE--YRLCRCGQ
SAD-KPFCDGSHER-VGFEGTET-----------------------------------
>7CDC1_Acti_S_clavuligerus_254387806 gi|254387806|ref|ZP_05003044.1| conserved hypothetical protein [Streptomyces clavuligerus ATCC 27064]
------------------------------------------------------------------------
----MTEQPQPPPSVRVTENGPYEVT---GDIPLSRQRIVPDTEGNSVGWQETRTYDTPDGH--YALCRCGR
SAN-KPFCDGTHTT-IGFDGTEG-----------------------------------
>7CDC1_Aqui_S_azorense_225643101 gi|225643101|gb|ACN98151.1| zinc finger cdgsh-type domain protein [Sulfurihydrogenibium azorense Az-Fu1]
------------------------------------------------------------------------
------------MKIKVLKDGPYIVE---GGVPLYREEMVSYKMIIPQSWKKVEKFETKET---YALCRCGL
SRN-KPFCDGSHR--EGFDGEET-----------------------------------
>7CDC1_Aqui_S_sp.YO3AOP1_188996796 gi|188996796|ref|YP_001931047.1| protein of unknown function DUF1271 [Sulfurihydrogenibium sp. YO3AOP1]
------------------------------------------------------------------------
------------MKIKIVPNGPYLVS---GNIPLYKETNEKYKMSIPLKWIKVKKYETKEN---YALCRCGL
SKN-KPFCDGSHR--NDFKDDKL-----------------------------------
>7CDC1_Acti_S_roseum_271966495 gi|271966495|ref|YP_003340691.1| hypothetical protein Sros_5171 [Streptosporangium roseum DSM 43021]
------------------------------------------------------------------------
----RRWSAGDRQRIVVLRDGPYVVY---GGVPLRRKRKIVSSEADALTWQTGEPLETEDT---YALCRCGH
SGS-KPFCDGTHAL-IGFDGTET-----------------------------------
>7CDC1_Bact-A_shahii_291514064 gi|291514064|emb|CBK63274.1| Uncharacterized conserved protein [Alistipes shahii WAL 8301]
------------------------------------------------------------------------
----GSSPAEERFSITVTEKGPFLVY---GRPPLAEQFIMPNEQNESWYFQEGRRFSTEAEP--TALCRCGA
SKR-KPYCDGSHET-AAWDPRLT-----------------------------------
>7CDC1_Bact_A_sp.HGB5_313157675 gi|313157675|gb|EFR57086.1| zinc finger CDGSH type [Alistipes sp. HGB5]
------------------------------------------------------------------------
----GSSPAEERFSITVTETGPYLVY---GRPPLAEQFIMPDESNDSWYFQEGRHFSTESEP--TALCRCGA
SRR-KPYCDGSHEK-ASWDPRLT-----------------------------------
>7CDC1_Bact_A_putredinis_167752166 gi|167752166|ref|ZP_02424293.1| hypothetical protein ALIPUT_00408 [Alistipes putredinis DSM 17216]
------------------------------------------------------------------------
-----------------------------------MQFIMPDSEGESWYFQEGRHFSTEKEP--TALCRCGL
SRS-KPYCDGSHLK-EEWDSAIT-----------------------------------
>7CDC1_Bact_B_fragilis_255009423 gilis_255009423/1-258 gi|255009423|ref|ZP_05281549.1| hypothetical protein Bfra3_09802 [Bacteroides fragilis 3_1_12]
------------------------------------------------------------------------
----GSRQAPEKYYIKITPDGPYLVY---GNPPIDQEIILPNEEGSSWVYQRGLSFDSSATP--VALCRCGH
SRH-KPFCDGSHKRATDWDSNE------------------------------------
>7CDC1_Bact_B_sp.1_1_14_298385746 gi|298385746|ref|ZP_06995304.1| zinc finger CDGSH type superfamily [Bacteroides sp. 1_1_14]
------------------------------------------------------------------------
------------------------MY---GNPPIDQEIILPNAEGSSWVYQKGKHFETSENP--VHLCRCGH
SKH-KPFCDGSHKH-ADWDPRET-----------------------------------
>7CDC2_Eury-M_mahii_294495160 gi|294495160|ref|YP_003541653.1| protein of unknown function DUF1271 [Methanohalophilus mahii DSM 5219]
-----------------------------------------------------------------------T
MDGQLHKDYPHDSEVFVGKDRSYNVV---GDIELEG---------------PDGSKPETQDH--YCLCRCGG
SKN-KPFCDGSHWH-IEFEDEKN-----------------------------------
>7CDC2_Eury_M_burtonii_91711571 gi|91711571|gb|ABE51498.1| Zinc finger domain-containing protein [Methanococcoides burtonii DSM 6242]
-----------------------------------------------------------------------T
VNGKLYKDYSHGPEIFVLKDGPYNVT---G-VRLDD---------------SDGSVPETQDH--YALCRCGA
SRN-KPFCDGRHSN-VEFEDGKN-----------------------------------
>7CDC2_Eury_M_burtonii_91713205 gi|91713205|gb|ABE53132.1| Zinc finger domain-containing protein [Methanococcoides burtonii DSM 6242]
-----------------------------------------------------------------------T
KDGVLHKDVDRKPGITVTKDGPYDAV---GRIEFDD---------------PDGNTSEPKEH--FTLCRCGA
SKN-KPFCSGEHWH-IEFKDEKN-----------------------------------
>7CDC2_Acti_C_acidiphila_256390081 gi|256390081|ref|YP_003111645.1| protein of unknown function DUF1271 [Catenulispora acidiphila DSM 44928]
--------------------------------------------------------------------AIDD
REAREQVDQDRPAAIEVSKDGPYRVT---GSIPLTGAD----------GEPEPRNAGSSTEH--YSLCRCGQ
SQN-KPFCSGMHWY-VDFQDPPA-----------------------------------
>7CDC2_Apro_J_sp.CCS1_89053761 gi|89053761|ref|YP_509212.1| hypothetical protein Jann_1270 [Jannaschia sp. CCS1]
--------------------------------------------------------------------AVGE
GAPSHTNPAPDSVGIRVAKDGPYYVE---N-VAFAGG-------------AFVEGSQGSTQK--YALCRCGL
SST-KPFCDGTHLD-AGWTDES------------------------------------
>7CDC2_Apro_R_sp.CCS2_126734331 gi|126734331|ref|ZP_01750078.1| hypothetical protein RCCS2_09229 [Roseobacter sp. CCS2]
--------------------------------------------------------------------STQS
MNAAHMTSP--EVKIDIERHGPYWVS---N-VPLD---------------AEFNGAGASPAK--YVLCRCGH
SKN-KPFCDGTHYD-VQWRDDD------------------------------------
>7CDC2_Fuso_F_ulcerans_257468659 gi|257468659|ref|ZP_05632753.1| hypothetical protein FulcA4_04909 [Fusobacterium ulcerans ATCC 49185]
-------------------------------------------------------QLEGGERETIYHDVE--
-------------KITIEKNGSINI---TGGVKVIDDN------------SSEEILDSKEH---YSLCRCGH
SKH-KPFCDGTHKH-INFNDEE------------------------------------
>7CDC2_Fuso_F_ulcerans_313688592 gi|313688592|gb|EFS25427.1| conserved hypothetical protein [Fusobacterium ulcerans ATCC 49185]
-------------------------------------------------------QLEGGERETIYHDVE--
-------------KITIEKNGSINI---TGGVKVIDDN------------SSEEILDSKEH---YSLCRCGH
SKH-KPFCDGTHKH-INFNDEE------------------------------------
>7CDC2_Fuso_F_varium_253582909 gi|253582909|ref|ZP_04860127.1| conserved hypothetical protein [Fusobacterium varium ATCC 27725]
-------------------------------------------------------QLEGGERETVYHDIE--
-------------KITIEKNGSINI---TGGVKVIDDN------------NSEEILDSKEH---YSLCRCGH
SKH-KPFCDGTHKH-IKFNDEE------------------------------------
>7CDC2_Fuso_S_termitidis_268613286 gi|268613286|gb|ACZ07654.1| protein of unknown function DUF1271 [Sebaldella termitidis ATCC 33386]
-------------------------------------------------------SIEDGKRETEYSNVQ--
-------------KIRIEKNGSINI---SGGIKLIDDN------------DSESILDSKEH---YSLCRCGA
SKH-KPFCDGTHYE-IEFNGEE------------------------------------
>7CDC2_Dpro_D_salexigens_242122830 gi|242122830|gb|ACS80526.1| protein of unknown function DUF1271 [Desulfovibrio salexigens DSM 2638]
--------------------------------------------------------ILAGEHVINYFDKP--
-------------QVAVEQNGPLHV---QGAVNLIDDQ------------ESDKLLPMADH---YTLCRCGG
SKK-KPLCDGSHED-NGFEG--------------------------------------
>7CDC2_Epro_A_nitrofigilis_296095945 gilis_296095945/1-213 gi|296095945|gb|ADG91895.1| Iron sulfur domain-containing, CDGSH-type [Arcobacter nitrofigilis DSM 7299]
-------------------------------------------------------SIENKQIMQDYEKE---
-------------NINILKNGPITV---IGAVDLK--I------------EHWSSFANKTK---FTLCRCGA
SEN-KPFCDYSHAS-LKDSSYTF-----------------------------------
>7CDC2_Firm_A_metalliredigens_150391481 gi|150391481|ref|YP_001321530.1| hypothetical protein Amet_3752 [Alkaliphilus metalliredigens QYMF]
--------------------------------------------------------TKDGRFYSDFEKDI--
-------------HIKIMKNGPIVV---SGAVELIDDL------------ESMQELKARKR---YTLCRCNN
SKN-KPFCDGSHIP-KHEEN--------------------------------------
>7CDC1_Apro_J_sp.CCS1_89053761 gi|89053761|ref|YP_509212.1| hypothetical protein Jann_1270 [Jannaschia sp. CCS1]
------------------------------------------------------------------MA--A-
-------------KIETKENGPLIV---SGAPDLRD---------------DAGG-AIEGKP-RMALCRCGA
SSS-KPFCDGTHNE-IGWSEARD-----------------------------------
>7CDC1_Apro_R_sp.CCS2_126734331 gi|126734331|ref|ZP_01750078.1| hypothetical protein RCCS2_09229 [Roseobacter sp. CCS2]
------------------------------------------------------------------MASET-
-------------KISLRENGPLVV---SSPPNLRD---------------TNGE-DIETKE-VAALCRCGA
SKN-KPFCDGSHSD-EGFSSAPD-----------------------------------
>7CDC1_Fuso_F_ulcerans_257468659 gi|257468659|ref|ZP_05632753.1| hypothetical protein FulcA4_04909 [Fusobacterium ulcerans ATCC 49185]
------------------------------------------------------------------------
----MAEDKDKKGMIVFTKFSPYTVV---DTK-IENYK---------------GEEYETPRT--VSLCRCGH
SKN-KPFCDGTHARGVEFNNER------------------------------------
>7CDC1_Fuso_F_ulcerans_313688592 gi|313688592|gb|EFS25427.1| conserved hypothetical protein [Fusobacterium ulcerans ATCC 49185]
------------------------------------------------------------------------
-------------MIVFTKFSPYTVV---DTK-IENYK---------------GEEYETPRT--VSLCRCGH
SKN-KPFCDGTHARGVEFNNER------------------------------------
>7CDC1_Fuso_F_varium_253582909 gi|253582909|ref|ZP_04860127.1| conserved hypothetical protein [Fusobacterium varium ATCC 27725]
------------------------------------------------------------------------
----MAGDKEKKGMIVFTKFSPYTVV---DTK-IENYK---------------GEKYEIPRT--VSLCRCGH
SKN-KPFCDGTHARGVEFNNER------------------------------------
>7CDC1_Fuso_S_termitidis_268613286 gi|268613286|gb|ACZ07654.1| protein of unknown function DUF1271 [Sebaldella termitidis ATCC 33386]
------------------------------------------------------------------------
-----MEDNEKKGIIVFTKYSPYSAA---DTR-IENYK---------------GEEYKTLRV--VSLCRCGH
SKN-KPFCDGTHSR-IEFDNER------------------------------------
>7CDC1_Dpro_D_salexigens_242122830 gi|242122830|gb|ACS80526.1| protein of unknown function DUF1271 [Desulfovibrio salexigens DSM 2638]
------------------------------------------------------------------------
---------MKKSQIVLTQYSPFLSV---DTP-LIAPD---------------GNSMEIPRV--CSLCRCGE
SKY-KPMCDGSHSA-AGFVGTRE-----------------------------------
>7CDC1_Firm_A_metalliredigens_150391481 gi|150391481|ref|YP_001321530.1| hypothetical protein Amet_3752 [Alkaliphilus metalliredigens QYMF]
------------------------------------------------------------------------
-------MNSKKSQIIFTNNSPFYLV---HGKNVTDGE---------------GNPIKVKAV--TALCRCGE
STS-MPYCDNQHEK-NKLNTKKS-----------------------------------
>7CDC2_Acti_E_lenta_257791804 gi|257791804|ref|YP_003182410.1| zinc finger CDGSH-type domain protein [Eggerthella lenta DSM 2243]
----------------------------------------------------------------VDSETGAM
YEPELGPSIALLEDPEEGVSGPLYVR---GGIPLVGAD---------------GTEYELRNR--YALCRCGA
SRN-KPFCDAMHVTVGYEDGLN------------------------------------
>7CDC2_Firm_D_hafniense_219536918 gi|219536918|gb|ACL18657.1| zinc finger CDGSH-type domain protein [Desulfitobacterium hafniense DCB-2]
----------------------------------------------------------------VD-KTGKA
IEPEYEPAIEVLQDPEKGVSGGLFVK---GYIPLESAD---------------GEVYEVRNR--VALCRCGR
SGN-KPFCDATHVPIGFSDGEL------------------------------------
>7CDC2_Acti_K_setae_311900881 gi|311900881|dbj|BAJ33289.1| hypothetical protein KSE_75370 [Kitasatospora setae KM-6054]
--------------------------------------------------------------WKTDGGTAKD
LEPELAPSIGVVEDPAQGVSGGYRVW---GGIRVTAAD---------------GHAYELRNR--VALCRCGA
SRN-KPLCDGSHAAVGFRDGHV------------------------------------
>7CDC2_Acti_S_clavuligerus_254387806 gi|254387806|ref|ZP_05003044.1| conserved hypothetical protein [Streptomyces clavuligerus ATCC 27064]
--------------------------------------------------------------WDRESRTP--
IEPDLPPSIGVVEDPQQNVAGPLWVR---GNIPVTAPD---------------GTPYETRNR--VTLCRCGA
SRN-KPFCDGSHAATGFRD---------------------------------------
>7CDC2_Bact-A_shahii_291514064 gi|291514064|emb|CBK63274.1| Uncharacterized conserved protein [Alistipes shahii WAL 8301]
----------------------------------------------------------------WDRKTGSP
YEFRFAPSLGLIEDVTIGSSGGLWIR---GGIPLRRED---------------GHTYEIRNR--VVACRCGQ
SAN-KPYCDGTHAAIKWRDNLE------------------------------------
>7CDC2_Bact_A_sp.HGB5_313157675 gi|313157675|gb|EFR57086.1| zinc finger CDGSH type [Alistipes sp. HGB5]
----------------------------------------------------------------WDKETMKP
YEFRFEPSLGLIEDITIGASGGLWIR---GGIPMRREN---------------GQTYEIRNR--VVACRCGQ
SAN-KPYCDGTHAAIKWRDELN------------------------------------
>7CDC2_Bact_A_putredinis_167752166 gi|167752166|ref|ZP_02424293.1| hypothetical protein ALIPUT_00408 [Alistipes putredinis DSM 17216]
----------------------------------------------------------------WDNRTGKP
YEFIFEPSLGLIEDPAIGASGGLWVR---GGIRIQRED---------------GRTFEVRNR--VVLCRCGH
SRN-KPYCDGAHAAVKWKDGLE------------------------------------
>7CDC2_Bact_B_fragilis_255009423 gilis_255009423/1-258 gi|255009423|ref|ZP_05281549.1| hypothetical protein Bfra3_09802 [Bacteroides fragilis 3_1_12]
----------------------------------------------------------------WDKETQKV
FEPPFEPSIGIIEDPGIRVSGPIWIK---GGIRIESAD---------------GKSYTIRNR--VTLCRCGQ
SSN-KPFCDGTHASMGFSDGLP------------------------------------
>7CDC2_Bact_B_sp.1_1_14_298385746 gi|298385746|ref|ZP_06995304.1| zinc finger CDGSH type superfamily [Bacteroides sp. 1_1_14]
----------------------------------------------------------------WDKDTEKV
FEPPFKPSIGIIEDPGIKVSGPIWVK---GGIRIEGAD---------------GKSYEVRNR--VTLCRCGQ
SSN-KPFCDGTHASMHFCDGIP------------------------------------
>7CDC2_Eury_u_methanogenic_110621629 gi|110621629|emb|CAJ36907.1| conserved hypothetical protein [uncultured methanogenic archaeon RC-I]
----------------------------------------------------------------WDKKAEKP
VEPLFEPSVSLVEDPDAGVSGPIWLK---GGVSLESAD---------------GRKYETRNR--VTLCRCGR
SGN-KPFCDGSHIDSEFNDGDE------------------------------------
>7CDC2_Eury_CM_boonei_154151853 gi|154151853|ref|YP_001405471.1| hypothetical protein Mboo_2314 [Candidatus Methanoregula boonei 6A8]
----------------------------------------------------------------RDAETGKA
IEPELERSIVLIEYPPREEHGPLWVR---GGIPVVSAE---------------GKPYRIRNR--LTLCRCGR
SKN-KPFCDGSHIQH-------------------------------------------
>7CDC2_Eury_M_palustris_219851906 gi|219851906|ref|YP_002466338.1| protein of unknown function DUF1271 [Methanosphaerula palustris E1-9c]
----------------------------------------------------------------KDRESGKT
IEPDLEKSIVIIEYPPRGEHGPLWVR---GGIPVLSAN---------------GTPYKVRNR--LTLCRCGK
SEN-WPFCDGNHVQN-------------------------------------------
>7CDC2_Eury_M_palustris_219851810 gi|219851810|ref|YP_002466242.1| protein of unknown function DUF1271 [Methanosphaerula palustris E1-9c]
----------------------------------------------------------------YDNTTGEA
IEPELERSIVVIEYPPRDEHGPLWVR---GGIPVISAD---------------GDSYEVRNR--VTLCRCGR
SGN-KPFCDGSHVER-------------------------------------------
>7CDC2_Eury_M_palustris_219852088 gi|219852088|ref|YP_002466520.1| protein of unknown function DUF1271 [Methanosphaerula palustris E1-9c]
----------------------------------------------------------------SDTATGEA
IEPDLEKSIAVIEDPVHGKHGPLWVQ---GGIPVIAVD---------------GKAYEVRNR--VTLCRCGR
SKN-KPFCDGSHLEE-------------------------------------------
>7CDC2_Eury_M_acetivorans_20089863 gi|20089863|ref|NP_615938.1| hypothetical protein MA0986 [Methanosarcina acetivorans C2A]
----------------------------------------------------------------WDKKTGKP
FEKEFEPSIVLVHDKQKNCEGPLWVR---GGIPIESAD---------------GSMYESRNR--VTLCRCGK
SEN-KPYCDGSHWMNSQQKLEF------------------------------------
>7CDC2_Eury_M_mazei_21229134 gi|21229134|ref|NP_635056.1| hypothetical protein MM_3032 [Methanosarcina mazei Go1]
----------------------------------------------------------------WDKKTGKP
FEKEFDPSIILVHDKQKGCEGPLWVR---GGVPIESAD---------------GSMYEPRNR--VTLCRCGK
SEN-KPYCDGSHWMNSQQKLEF------------------------------------
>7CDC2_Eury_M_vannielii_150398901 gi|150398901|ref|YP_001322668.1| zinc finger CDGSH-type domain-containing protein [Methanococcus vannielii SB]
----------------------------------------------------------------WDKKTGNP
FEKEFEPSIVLIQDSQKKCQGPIWVR---GKIPIESYD---------------GQIYEIRNR--ITLCRCGK
SEN-KPYCDGSHWMTKEQKLNF------------------------------------
>7CDC2_Eury_M_marburgensis_304314409 gi|304314409|ref|YP_003849556.1| hypothetical protein MTBMA_c06480 [Methanothermobacter marburgensis str. Marburg]
----------------------------------------------------------------WDRRTGKP
YERDYEKSIVVIHDKQKKCEGPLWVR---GGIKIESAD---------------GREYETRNR--VTLCRCGL
SEN-KPFCDGSHWMSAEEKLEF------------------------------------
>7CDC2_Aqui_S_azorense_225643101 gi|225643101|gb|ACN98151.1| zinc finger cdgsh-type domain protein [Sulfurihydrogenibium azorense Az-Fu1]
-----------------------------------------------------------------KDKNGNY
IEPTLEKEISILEDNLKGVSSAIWVK---GGIAIESSK---------------GYTYQIRNR--VTLCRCGK
SKN-KPFCDGTHLKINFKDENY------------------------------------
>7CDC2_Aqui_S_sp.YO3AOP1_188996796 gi|188996796|ref|YP_001931047.1| protein of unknown function DUF1271 [Sulfurihydrogenibium sp. YO3AOP1]
-----------------------------------------------------------------FDKNGNE
IEPDFEPEISILEDTVIGLSGPIWVK---GGVPIEYEE---------------NKFYKIRNR--VTLCRCGL
SKN-KPFCDGTHVKAKFKDE--------------------------------------
>7CDC2_Firm_H_sp.'sapolanicus'_312142707 gi|312142707|ref|YP_003994153.1| Iron sulfur-containing domain, CDGSH-type [Halanaerobium sp. 'sapolanicus']
-----------------------------------------------------------------IDKDGEF
LEKDYQPQIEILQDGEYGFGAGIYVK---GKILVESAD---------------GSHYQRRNR--LTLCRCGK
SRN-KPFCDGCHLKFKFKE---------------------------------------
>7CDC2_Acti_S_roseum_271966495 gi|271966495|ref|YP_003340691.1| hypothetical protein Sros_5171 [Streptosporangium roseum DSM 43021]
----------------------------------------------------------------ALERGGDT
IEPDLPQAVSVLEE-EHGLASALWVT---GGVPVLRAD---------------GRPLETRNR--MTLCRCGR
SGN-RPLCDGTHREIGFREEAP------------------------------------
>7DC_Bact_A_sp.PR1_311747223 gi|311747223|ref|ZP_07721008.1| zinc finger CDGSH type superfamily [Algoriphagus sp. PR1]
----------------------------------------------------------------------QG
NEKEEPTEAGNSKNVEVSPNGPLLIF---GKLKIKTPE---------------GELEKDSKV--TAFCRCGG
SKN-KPFCDGTHQK-IDFQG--------------------------------------
>7DC_Bact_M_tractuosa_313676933 gi|313676933|ref|YP_004054929.1| iron sulfur-containing domain, cdgsh-type [Marivirga tractuosa DSM 4126]
-----------------------------------------------------------------------K
NQKQENKSEASTTQVEVSKNGPLMVK---GSIEIKHSN---------------GEMESKEKV--TAFCRCGA
SGN-KPFCDGSHSK-IGFEG--------------------------------------
>7DC_Bact_F_bacterium_163787607 gi|163787607|ref|ZP_02182054.1| hypothetical protein FBALC1_03672 [Flavobacteriales bacterium ALC-1]
------------------------------------------------------------------------
NNEDDHTSESLETKVEVLENGPLLVY---GTIKVTDKD---------------GNEETKNRT--TAFCRCGA
SQN-KPYCDGAHVK-VDFRG--------------------------------------
>7DC_Bact_K_algicida_163754950 gicida_163754950/1-142 gi|163754950|ref|ZP_02162071.1| hypothetical protein KAOT1_03012 [Kordia algicida OT-1]
-----------------------------------------------------------------------S
KKTGTEEKVHVETKVEALENGPLLVY---GTLHITNSD---------------GTKEKRNKT--TAFCRCGA
SQN-KPYCDGAHVA-ADFKG--------------------------------------
>7DC_Bact_S_linguale_283815649 gi|283815649|gb|ADB37487.1| protein of unknown function DUF1271 [Spirosoma linguale DSM 74]
-----------------------------------------------------------------------N
EDNLQPGNIQAESIVEPLPNGPLLVY---GNLTVKSTD---------------GQVTKKNKV--TAFCRCGA
SNN-KPYCDGSHVK-VNFVG--------------------------------------
>7DC_Bact_F_bacterium_305666671 gi|305666671|ref|YP_003862958.1| hypothetical protein FB2170_10419 [Flavobacteriales bacterium HTCC2170]
----------------------------------------------------------------------IS
SEQKTKETQMKSTKVLIKTNGPLLVY---SDEIIIEQD---------------GSEQKKERV--ASFCRCGA
SQN-KPFCDGEHKK-IGFEG--------------------------------------
>7DC_Bact_R_biformata_260062647 gi|260062647|ref|YP_003195727.1| hypothetical protein RB2501_13689 [Robiginitalea biformata HTCC2501]
---------------------------------------------------------EDSRAGKQPESKG--
-----------AVKAQVVKGGPLLV---RGSLELESPD---------------GEQTLEG-S--TAFCRCGA
SDN-KPFCDGSHKD-VEFDN--------------------------------------
>7DC_Acti_M_curtisii_304390206 gi|304390206|ref|ZP_07372160.1| zinc finger CDGSH type superfamily protein [Mobiluncus curtisii subsp. curtisii ATCC 35241]
-------------------------------------------------------------------PQGAV
QEPDLEPLVVVAQDPQNECSAGIYVQ---GGIPLTDAN---------------GETYPVQNR--YVLCRCAD
TKN-TPFCDASHVNFGFDDGHING----------------------------------
>7DC_Acti_M_curtisii_315491942 gi|315491942|gb|EFU81551.1| zinc finger CDGSH type superfamily protein [Mobiluncus curtisii subsp. holmesii ATCC 35242]
-------------------------------------------------------------------PQGAV
QEPDLEPLVVVAQDPQNECSAGIYVQ---GGIPLTDAN---------------GETYPVQNR--YVLCRCAG
TKN-TPFCDASHVNFGFDDGHING----------------------------------
>7DC_Acti_M_curtisii_298236096 gi|298236096|gb|ADI67228.1| conserved hypothetical protein [Mobiluncus curtisii ATCC 43063]
-------------------------------------------------------------------PQGAV
QEPDLEPLVVVAQDPQNECSAGIYVQ---GGIPLTDAN---------------GETYPVQNR--YVLCRCAD
TKN-TPFCDASHVNIGFDDGHING----------------------------------
>7DC_Acti_S_griseoflavus_256818369 gi|256818369|ref|ZP_05543384.1| hypothetical protein SgriT_35214 [Streptomyces griseoflavus Tu4000]
------------------------------------------------------------------------
VEGG-TETPDRPTTITRGAVGQLTVR---GELSVDTPQ-----------------GVRAETR--AVLCGCGQ
SRL-QPYCD--HAGP-CGQ---------------------------------------
>7DC_Acti_S_griseoflavus_302562552 gi|302562552|ref|ZP_07314894.1| zinc finger CDGSH type superfamily protein [Streptomyces griseoflavus Tu4000]
------------------------------------------------------------------------
VEGG-TETPDRPTTITRGAVGQLTVR---GELSVDTPQ-----------------GVRAETR--AVLCGCGQ
SRL-QPYCD--HAGP-CGQ---------------------------------------
>7DC_Firm_E_sp.AT1b_229916742 gi|229916742|ref|YP_002885388.1| protein of unknown function DUF1271 [Exiguobacterium sp. AT1b]
------------------------------------------------------------------------
KDGGDAETPDVPTSVKLNDWQQIEVR---GDLHIEQGN-----------------EVISTYR--ATLCGCGQ
SGK-RPICD--HSGA-CKG---------------------------------------
>7DC_Acti_S_griseus_182435354  gi|182435354|ref|YP_001823073.1| hypothetical protein SGR_1561 [Streptomyces griseus subsp. griseus NBRC 13350]
------------------------------------------------------------------------
TDGMPDEVPDVPTHVSLHGDGVLHLR---GNLEVATPH-----------------GPRHETR--VMLCGCGA
TGN-TPYCD--HSGP-CAGHG-------------------------------------
>7DC_Acti_S_sp.ACT-1_282869001 gi|282869001|ref|ZP_06278010.1| protein of unknown function DUF1271 [Streptomyces sp. ACT-1]
------------------------------------------------------------------------
TDGMPDEVPDVPTHVSLHGDGVLHLR---GDLEVATPH-----------------GPRHETR--VMLCGCGA
TGN-TPYCD--HSGP-CAGHG-------------------------------------
>7DC_Acti_S_roseosporus_239991441 gi|239991441|ref|ZP_04712105.1| hypothetical protein SrosN1_29327 [Streptomyces roseosporus NRRL 11379]
------------------------------------------------------------------------
TDGMPDEVPDVPTHVSLHPDGVLHLR---GDLEVATPY-----------------GPRHETR--VMLCGCGA
TAN-TPYCD--HSGP-CAGHG-------------------------------------
>7DC_Acti_S_sp.SPB78_302517527 gi|302517527|ref|ZP_07269869.1| conserved hypothetical protein [Streptomyces sp. SPB78]
------------------------------------------------------------------------
-PGR-AERARVPTRLAPHEDGVLHAR---GDLVLGTPE-----------------GARRETR--VMLCACGH
TAH-SPFCD--HSGSRCKAHD-------------------------------------
>7DCC1_Dpro_P_pacifica_149919710 gi|149919710|ref|ZP_01908188.1| hypothetical protein PPSIR1_03543 [Plesiocystis pacifica SIR-1]
-----------------------------------------------------------------------K
DNGPT-EVAASTNTVLVANDGPLYFS---GDLNIDGAA--------------EDMGGVR-YR--AALCRCGA
SKQ-KPFCDNSHRDIPFHDQG-------------------------------------
>7DCC1_Gpro_A_vinosum_288940421 gi|288940421|ref|YP_003442661.1| hypothetical protein Alvin_0680 [Allochromatium vinosum DSM 180]
------------------------------------------------------------------------
KTGEP-EPAPGENRAMVANNGPLYLS---GDLEIEGAP--------------DDMPGVR-RR--VALCRCGA
SKN-KPFCDNSHAEARFEDGG-------------------------------------
>7DCC1_Eury_H_borinquense_313122663 gi|313122663|ref|YP_004044590.1| hypothetical protein Hbor_39200 [Halogeometricum borinquense DSM 11551]
-----------------------------------------------------------------------T
DTDYE-EPVPEQNTVSVVPDGPLYLA---GDVEIT-SP--------------DETVLIRDTR--VALCRCGA
SSN-KPLCDNSHEAVEFEASG-------------------------------------
>7DCC1_Apro-M_loti_13473910 gi|13473910|ref|NP_105478.1| hypothetical protein mlr4660 [Mesorhizobium loti MAFF303099]
-----------------------------------------------------------------------K
DGGPQ-EQPPVVNTVRLRENGPLAVH---AEIVLDG---------------------ETFYR--ATLCRCGA
SEN-KPFCDGSHGKAGFTATG-------------------------------------
>7DCC1_Apro-M_opportunistum_260463430 gi|260463430|ref|ZP_05811630.1| protein of unknown function DUF1271 [Mesorhizobium opportunistum WSM2075]
-----------------------------------------------------------------------K
DGGPQ-EQPPVVNTVRLRENGPLAVH---AEIVLAG---------------------ETFHR--ATLCRCGA
SEN-KPFCDGSHAKAGFTATG-------------------------------------
>7DCC1_Apro_O_antarcticus_254451493 gi|254451493|ref|ZP_05064930.1| conserved hypothetical protein [Octadecabacter antarcticus 238]
-----------------------------------------------------------------------N
DGTAHSDAPPVVNTVRVRENGPLAIE---ADLSIRGQA-------------------QATPR--ATLCRCGQ
SQN-KPFCDGAHAAVGFAATG-------------------------------------
>7DCC1_Apro-M_alkaliphilus_84683437 gi|84683437|ref|ZP_01011340.1| hypothetical protein 1099457000264_RB2654_18728 [Maritimibacter alkaliphilus HTCC2654]
-----------------------------------------------------------------------H
DGGMG-EQVPPVNTVRLWENGPNELR---GDLWIDE---------------------APTTR--MLLCRCGQ
SKN-KPFCDNSHVAAGFTATS-------------------------------------
>7DCC1_Zpro_M_ferrooxydans_114777280 gi|114777280|ref|ZP_01452291.1| hypothetical protein SPV1_09443 [Mariprofundus ferrooxydans PV-1]
-----------------------------------------------------------------------K
DGGPD-ETKPEINTITIEDDGPLRVH---ADFTVNDEP-------------------TGGYR--AVLCRCGA
SKN-KPWCDGAHADIGFQDSC-------------------------------------
>7DCC2_Dpro_P_pacifica_149919710 gi|149919710|ref|ZP_01908188.1| hypothetical protein PPSIR1_03543 [Plesiocystis pacifica SIR-1]
---------------------------------------------------------------------AVG
ASGDAEVDAGGTLEVKRAPNGPLLVN---GSFTILT--------------GSG-RQAWQGTR--AALCRCGA
SKN-KPFCDGAHKA-AGFTAE-------------------------------------
>7DCC2_Gpro_A_vinosum_288940421 gi|288940421|ref|YP_003442661.1| hypothetical protein Alvin_0680 [Allochromatium vinosum DSM 180]
---------------------------------------------------------------------AVG
SRGPGLSEHGGPLKVRLMPDGPLKLE---GNLTIQA--------------GSG-RLAWEGTQ--TALCRCGA
SKN-KPFCDGSHRA-AGFKSD-------------------------------------
>7DCC2_Apro-M_loti_13473910 gi|13473910|ref|NP_105478.1| hypothetical protein mlr4660 [Mesorhizobium loti MAFF303099]
--------------------------------------------------------------------EPAL
KDAPALEARNGPLKVTPTTNGPLKLE---GNVEIVT--------------GTG-HTIDRTQR--TFLCRCGH
SAN-KPFCDGSHKK-IGFVA--------------------------------------
>7DCC2_Apro-M_opportunistum_260463430 gi|260463430|ref|ZP_05811630.1| protein of unknown function DUF1271 [Mesorhizobium opportunistum WSM2075]
--------------------------------------------------------------------EPAL
KDTPALDARNGPLTVTPTTNGPLKLE---GNLEIVT--------------GTG-HTVDRTQR--TFLCRCGH
SAN-KPFCDGSHKR-VGFVG--------------------------------------
>7DCC2_Apro_O_antarcticus_254451493 gi|254451493|ref|ZP_05064930.1| conserved hypothetical protein [Octadecabacter antarcticus 238]
--------------------------------------------------------------------EPAA
KDFTALEVRNGPLNVQPLPNGPLLVT---GNLEVVS--------------GTG-RTTDKVTK--TALCRCGQ
SKN-KPYCDGSHVA-AGFEAE-------------------------------------
>7DCC2_Apro-M_alkaliphilus_84683437 gi|84683437|ref|ZP_01011340.1| hypothetical protein 1099457000264_RB2654_18728 [Maritimibacter alkaliphilus HTCC2654]
--------------------------------------------------------------------EPET
QDAQ-ETEIGGDLTVTPLPNGPVKIE---GHVEVIA--------------ASG-RQVAVGEK--MFLCRCGQ
SAN-KPFCDGSHTR-AGFTTE-------------------------------------
>7DCC2_Eury_H_borinquense_313122663 gi|313122663|ref|YP_004044590.1| hypothetical protein Hbor_39200 [Halogeometricum borinquense DSM 11551]
-------------------------------------------------------------------TISDG
HTSHSPSERDGTLRVTPLPDGPLRVE---GRFEMQG--------------HDG-GAKRCGDG--ATLCRCGG
SND-KPSCDGTHEE-IGFSSGEASE---------------------------------
>7DCC2_Zpro_M_ferrooxydans_114777280 gi|114777280|ref|ZP_01452291.1| hypothetical protein SPV1_09443 [Mariprofundus ferrooxydans PV-1]
--------------------------------------------------------------------TRPP
VSEPSSQPVGLPLNIQTFTNGPLLLE---GPCEIRN--------------ARG-EAVIYTER--TVLCRCGA
SKS-KPFCDASHAA-IGFEAE-------------------------------------
>4_Bact_F_bacterium_225011462 gi|225011462|ref|ZP_03701900.1| conserved hypothetical protein [Flavobacteria bacterium MS024-2A]
--------------------------------------------------------MKE-------EKT---
-------------HIFRKSKGQIVID---GHVKLTD--------------EEGNEIPHGDR---FTLCGCGK
SQK-LPFCDGAHKE-I------------------------------------------
>4_Bact_B_intestinalis_189466175 gi|189466175|ref|ZP_03014960.1| hypothetical protein BACINT_02545 [Bacteroides intestinalis DSM 17393]
--------------------------------------------------------------METEENTV--
-------------AITATPNGPFIVE---GNFKLID--------------REGKAEVRKGR---IALCRCGR
SYK-QPFCDGTHRK-IHYNDLSLK----------------------------------
>4_Firm_B_tusciae_295410590 gi|295410590|gb|ADG05082.1| Iron sulfur domain-containing, CDGSH-type [Bacillus tusciae DSM 2912]
------------------------------------------------------------------MAEV--
-------------RIRLRDNGPLVVT---GPVELVD--------------AQGQAFEVEDS---FALCRCGQ
SGK-KPFCDGTHRT-VEFQDQSRAK---------------------------------
>4_Acid_A_sp.SP1PR4_307818370 gi|307818370|ref|ZP_07648668.1| Iron sulfur domain-containing, CDGSH-type [Acidobacterium sp. SP1PR4]
------------------------------------------------------------------MAEE--
-----------TVKITVRPNGPLRVE---GAIHLVD--------------ADGQEWDLTGKP-AVSLCRCGA
SEK-RPFCDGAHNR-VGFQCMTSPGNLT------------------------------
>4_Acid_A_sp.MP5ACTX8_299139263 gi|299139263|ref|ZP_07032439.1| Iron sulfur domain-containing, CDGSH-type [Acidobacterium sp. MP5ACTX8]
------------------------------------------------------------------MAEE--
-----------AVHITVRPNGPLRVE---GHIILKD--------------ADGQEWDLTGKP-AVSLCRCGL
SEK-RPFCDGAHSR-QNWQCMTSPGNLTGK----------------------------
>4_Acid_A_sp.MP5ACTX9_300730290 gi|300730290|ref|ZP_07063640.1| Iron sulfur domain-containing, CDGSH-type [Acidobacterium sp. MP5ACTX9]
------------------------------------------------------------------MADELL
SGSEGTSGSLPTVKITVRPNGPFRVE---GPFQLVD--------------VEGKEWDIAGRA-IVSLCRCGL
STK-RPFCDGTHGK-EGWKCDASPVPVEPVAQG-------------------------
>4_Acid_A_capsulatum_225871818 gi|225871818|ref|YP_002753272.1| hypothetical protein ACP_0124 [Acidobacterium capsulatum ATCC 51196]
------------------------------------------------------------------MSEV--
-------------KVTIRPNGPLRVE---GTIQLAD--------------SQGNTWNLEGKP-AVSLCRCGA
SAN-KPFCDGSHNQ-AGFQDDTKAPQQ-------------------------------
>4_Acid_CK_versatilis_94970285 gi|94970285|ref|YP_592333.1| Zinc finger, CDGSH-type [Candidatus Koribacter versatilis Ellin345]
------------------------------------------------------------------MADV--
-------------KITVKRNGPYRVECPEGAVSLVD--------------ADGNSYDLTGKT-GFSLCRCGG
STN-KPFCDGTHSK-IGFQGAEAAVKQAEGNEQLPPKTTL------------------
>4_Bact_M_paludis_312885305 gi|312885305|ref|ZP_07744976.1| Iron sulfur domain-containing, CDGSH-type [Mucilaginibacter paludis DSM 18603]
--------------------------------------------------------------------MT--
-------------KLTINNNGSVKIE---GDFEIVD--------------MQGNNYGLQGRT-VVSICRCGL
SAN-KPFCDGSH-K-GHFEHDAKAFDLPPRKV--------------------------
>4_Bact_P_sp.BAL39_149276359 gi|149276359|ref|ZP_01882503.1| zinc finger, CDGSH-type domain protein [Pedobacter sp. BAL39]
------------------------------------------------------------------MSKT--
-------------KLTINNNGSVKID---GEFEIVD--------------MQGNEYGLEGRT-VVSICRCGL
SAN-KPFCDGAH-R-GHFEHDAVAFNLPPKKA--------------------------
>4_Bact_P_heparinus_255532320 gi|255532320|ref|YP_003092692.1| zinc finger CDGSH-type domain protein [Pedobacter heparinus DSM 2366]
------------------------------------------------------------------MSKT--
-------------KLTINNNGSVKIE---GDFEIVD--------------RNGNAYGLQGRT-VLSICRCGL
SKN-KPFCDGSH-N-GHFEHEAVAFELPPKKV--------------------------
>4_Bact_F_johnsoniae_146153036 gi|146153036|gb|ABQ03890.1| zinc finger, CDGSH-type domain protein [Flavobacterium johnsoniae UW101]
------------------------------------------------------------------MSKT--
-------------KLIINKNGSIKIE---GDFEIMD--------------PEGALYGLQGRS-ALGLCRCGL
SAN-KPFCDGGH-R-NNFEHDSVAFDLPPMKTN-------------------------
>4_Bact_G_forsetii_120436291 gi|120436291|ref|YP_861977.1| CDGSH-type Zn-finger-domain-containing protein [Gramella forsetii KT0803]
------------------------------------------------------------------MSKA--
-------------KLTVLSNGSLKVQ---GDFEIVD--------------KEGNVYDLGGRE-QVSLCRCGL
SKN-KPFCDGAH-R-NHFEHTAEAFDLPPKK---------------------------
>4_Acid_CS_usitatus_116624391 gi|116624391|ref|YP_826547.1| zinc finger CDGSH-type domain-containing protein [Candidatus Solibacter usitatus Ellin6076]
------------------------------------------------------------------MMPT--
-------------KVTVLNNGPIRIE---GEFEILD--------------PSGAAFGLAGRT-VISLCRCGQ
SAN-KPFCDGSHAR-TGFSDPVTARELPPPKPKL------------------------
>4_Chlo_C_thalassium_193213876 gi|193213876|ref|YP_001995075.1| zinc finger CDGSH-type domain-containing protein [Chloroherpeton thalassium ATCC 35110]
-------------------------------------------------------------------MSA--
-------------KITVFSNGPIKVE---GDAQILD--------------MNGAPLAESGK--MVFLCRCGH
TQN-TPYCDGSHKK-VDFKSEVKAENA-------------------------------
>4_Acti_C_woesei_283947366 gi|283947366|gb|ADB50110.1| Iron sulphur domain-containing, CDGSH-type [Conexibacter woesei DSM 14684]
-----------------------------------------------------------------MDARV--
-------------EIRVRDNGPYKIT---GPVRLVD--------------PDGNEIPVSDPDRPIALCRCGQ
SRD-KPFCDASHRA-SGFESCVRAERVGLDG---------------------------
>4_Chlf_S_thermophilus_269788492 gi|269788492|gb|ACZ40634.1| Iron sulphur domain-containing, CDGSH-type [Sphaerobacter thermophilus DSM 20745]
------------------------------------------------------------------MSEV--
-------------RIMVSRNGSYYVQ---GKVLLVD--------------HQGNEIPYEGEE--VWLCRCGH
SQT-KPFCDGSHRK-VWSKDNPNRPNP-------------------------------
>4_Firm_B_brevis_226312767 gi|226312767|ref|YP_002772661.1| hypothetical protein BBR47_31800 [Brevibacillus brevis NBRC 100599]
---------------------------------------------------------------MDQEK-V--
-------------TIKINDNGSIRVT---GAVELLD--------------GAGDNYEVGSS---FSLCRCGQ
SEK-KPFCDGTHKK-VGFESAPRAKE--------------------------------
>4_Firm_B_pseudofirmus_288547903 gi|288547903|gb|ADC51786.1| hypothetical protein BpOF4_18735 [Bacillus pseudofirmus OF4]
---------------------------------------------------------------MAEDKKV--
-------------TLKINDNGSIRVT---GDVELLD--------------GEGKPFPKKPA---FSLCMCGQ
SKS-LPFCDGSHKT-NGYQNKIRVPE--------------------------------
>4_Firm_B_licheniformis_52080886 gi|52080886|ref|YP_079677.1| hypothetical protein BL05254 [Bacillus licheniformis ATCC 14580]
-----------------------------------------------------------------MSKKV--
-------------QIKVMDNGGFRVT---GDVELID--------------MEGNPFPEKPA---FSLCRCGK
SLK-MPYCDGSHKG-M-FDSCVRA----------------------------------
>4_Firm_B_sp.m3-13_311030637 gi|311030637|ref|ZP_07708727.1| hypothetical protein Bm3-1_08851 [Bacillus sp. m3-13]
-----------------------------------------------------------------MS-KV--
-------------TIKVMDNGGFRVT---GDVELVD--------------AEGNKFEDKPA---FTLCRCGL
SKK-LPYCDASHKG-N-FESCVRAAQVLND----------------------------
>4_Firm_B_anthracis_254744114 gi|254744114|ref|ZP_05201797.1| hypothetical protein BantKB_24445 [Bacillus anthracis str. Kruger B]
----MRSFAIFRNVRNCLSIFRHLTLVSYKKHYNTLFSPKESALFILSSTSLDYMMKLSVWEGGIALAKV--
-------------QIKVNDNGSFRVT---GDAELVD--------------SQGNVFPAKPA---FSLCRCGL
SKN-MPYCDASHKG-K-FESVVRAPEAE------------------------------
>4_Firm_B_anthracis_49187014 gi|49187014|ref|YP_030267.1| hypothetical protein BAS4016 [Bacillus anthracis str. Sterne]
----MRSFAIFRNVRNCLSIFRHLTLVSYKKHYNTLFSPKESALFILSSTSLDYMMKLSVWEGGIALAKV--
-------------QIKVNDNGSFRVT---GDVELVD--------------SQGNVFPAKPA---FSLCRCGL
SKN-MPYCDASHKG-K-FESVVRAPEAE------------------------------
>4_Firm_B_thuringiensis_49478535 giensis_49478535/1-130 gi|49478535|ref|YP_038169.1| hypothetical protein BT9727_3849 [Bacillus thuringiensis serovar konkukian str. 97-27]
----MRSFAIFRNVRNCLSIFRHLTLVSYKKHYNTLFSPKESALFILSSTSLDYMMKLSVWEGGIALAKV--
-------------QIKVNDNGSFRVT---GDVELVD--------------SQGNVFPAKPA---FSLCRCGL
SKN-MPYCDASHKG-K-FESIVRAPEAE------------------------------
>4_Firm_B_anthracis_65321501 gi|65321501|ref|ZP_00394460.1| COG3369: Uncharacterized conserved protein [Bacillus anthracis str. A2012]
------------------------------------------------------MMKLSVWEGGIALAKV--
-------------QIKVNDNGSFRVT---GDVELVD--------------SQGNVFPAKPA---FSLCRCGL
SKN-MPYCDASHKG-K-FESVVRAPEAE------------------------------
>4_Firm_B_anthracis_30264186 gi|30264186|ref|NP_846563.1| hypothetical protein BA_4330 [Bacillus anthracis str. Ames]
----------------------------------------------MSSTSLDYMMKLSVWEGGIALAKV--
-------------QIKVNDNGSFRVT---GDVELVD--------------SQGNVFPAKPA---FSLCRCGL
SKN-MPYCDASHKG-K-FESVVRAPEAE------------------------------
>4_Firm_B_cereus_42739151 gi|42739151|gb|AAS43078.1| conserved hypothetical protein [Bacillus cereus ATCC 10987]
----MRSFAIFRNVRNCLSIFRHLTLVSYKKHYNTLFSSKESALFILSSTSLDYMMKLSVWEGGIALAKV--
-------------QIKVNDNGSFRVT---GDVELVD--------------SQGNVFPAKPA---FSLCRCGL
SKN-MPYCDASHKG-K-FESVVRAPETE------------------------------
>4_Firm_B_cereus_30022195 gi|30022195|ref|NP_833826.1| hypothetical protein BC4108 [Bacillus cereus ATCC 14579]
---------MFRNVCNCLSISRHLTLVSYENYYNTLFFLKQSALFILSSTSLDYMMKLSVWEGGITLAKV--
-------------QIKVNDNGSFRVT---GDVELVD--------------SQGNVFPAKPA---FSLCRCGL
SKN-MPYCDASHKG-K-FESVVRAPEAE------------------------------
>4_Firm_B_anthracis_165871171 gi|165871171|ref|ZP_02215821.1| conserved hypothetical protein [Bacillus anthracis str. A0488]
------------------------------------------------------------------MAKV--
-------------QIKVNDNGSFRVT---GDVELVD--------------SQGNVFPAKPA---FSLCRCGL
SKN-MPYCDASHKG-K-FESVVRAPEAE------------------------------
>4_Firm_B_weihenstephanensis_163864048 gi|163864048|gb|ABY45107.1| zinc finger CDGSH-type domain protein [Bacillus weihenstephanensis KBAB4]
------------------------------------------------------MMRVSVWKGGITLAKV--
-------------QIKVNDNGSFRVT---GDVELVD--------------SQGNVFPAKPA---FSLCRCGL
SKN-MPYCDASHKG-K-FESVVRAPEAE------------------------------
>4_Firm_B_anthracis_167633487 gi|167633487|ref|ZP_02391811.1| conserved hypothetical protein [Bacillus anthracis str. A0442]
------------------------------------------------------------------MAKV--
-------------QIKVNDNGSFRVT---GDAELVD--------------SQGNVFPAKPA---FSLCRCGL
SKN-MPYCDASHKG-K-FESVVRAPEAE------------------------------
>4_Firm_B_cytotoxicus_152025270 gi|152025270|gb|ABS23040.1| zinc finger CDGSH-type domain protein [Bacillus cytotoxicus NVH 391-98]
------------------------------------------------------MMNLSVWKEGIWLAKV--
-------------QIKVNDNGSFRIT---GDVELVD--------------SQGNAFPAKPA---FSLCRCGL
SKN-MPYCDAAHKG-K-FESVVRAPETK------------------------------
>4_Firm_B_sp.SG-1_149181640 gi|149181640|ref|ZP_01860133.1| hypothetical protein BSG1_07911 [Bacillus sp. SG-1]
------------------------------------------MQFSALPLTIKVGNLCYIWKGWFSMAKA--
-------------QIKVNDNGSLKVT---GDVELVD--------------AEGNVVPTKSV---FSLCRCGL
SSR-MPFCDASHKG-K-FESCVRAEKVLDDKE--------------------------
>4_Firm_B_megaterium_294501155 gi|294501155|ref|YP_003564855.1| hypothetical protein BMQ_4411 [Bacillus megaterium QM B1551]
------------------------------------------------------------------MSKV--
-------------QIKVMDNGSFRVT---GDVELID--------------ADGNKFETKPT---FSLCRCGQ
SQK-MPFCDGNHKG-K-FDSCVRAAKILDEQ---------------------------
>4_Firm_A_flavithermus_212638827 gi|212638827|ref|YP_002315347.1| Zinc finger domain containing protein (CDGSH-type) [Anoxybacillus flavithermus WK1]
---------------------------------------------------------------MEYMAKV--
-------------QIKVMDNGSFRVT---GDVELID--------------MEGNKFETKET---FSLCRCGL
SQN-MPFCDAAHKG-K-FESVVRAPK--NE----------------------------
>4_Firm_G_sp.WCH70_239827619 gi|239827619|ref|YP_002950243.1| zinc finger CDGSH-type domain protein [Geobacillus sp. WCH70]
------------------------------------------------------------------MSKV--
-------------QIKVNDNGSYRIT---GDVELID--------------AEGNKFVTKQT---FSLCRCVL
SNN-MPFCDGTHKG-K-FHSVVRATPSESQ----------------------------
>4_Firm_G_kaustophilus_56420862 gi|56420862|ref|YP_148180.1| hypothetical protein GK2327 [Geobacillus kaustophilus HTA426]
------------------------------------------------------------------MAKV--
-------------QIKVNDNGSLRVT---GDVELLD--------------GEGKPFVTKQT---FSLCRCGL
SNN-KPFCDGSHKG-R-FQSVVRAPLPETDKQ--------------------------
>4_Firm_G_thermodenitrificans_138895898 gi|138895898|ref|YP_001126351.1| hypothetical protein GTNG_2257 [Geobacillus thermodenitrificans NG80-2]
------------------------------------------------------------------MAKV--
-------------QIKVNDNGSLRIT---GDVELLD--------------GEGKPFVTKQT---FSLCRCGL
SNN-KPFCDGSHKG-R-FQSIVRAPSPETDEQ--------------------------
>4_Firm_G_sp.Y412MC61_261374294 gi|261374294|gb|ACX77037.1| Iron sulphur domain-containing, CDGSH-type [Geobacillus sp. Y412MC61]
------------------------------------------------------------------MANV--
-------------QIKVNDNGSLRVT---GDVELLD--------------GEGKPFVTKQT---FSLCRCGL
SNN-KPFCDGSHKG-R-FQSVVRAPSPESSES--------------------------
>4_Firm_B_selenitireducens_297582594 gi|297582594|ref|YP_003698374.1| Iron sulfur domain-containing protein [Bacillus selenitireducens MLS10]
------------------------------------------------------------------MADV--
-------------KVTVTDNGPLMVK---GEIELVD--------------GEGNPVETKKN---TALCRCGL
SSN-KPFCDGSHQG-N-FESEVRG----------------------------------
>4_Firm_C_cellulolyticum_220930132 gi|220930132|ref|YP_002507041.1| zinc finger CDGSH-type domain protein [Clostridium cellulolyticum H10]
------------------------------------------------------------------MANV--
-------------KVQVLDNAPIIIK---GDSELLD--------------GEGKTMEVSSE---LHLCRCGL
SQN-KPHCDGSHQE-K-FKSKVRAK---------------------------------
>4_Plan_P_brasiliensis_312894826 gi|312894826|ref|ZP_07754307.1| Iron sulfur domain-containing, CDGSH-type [Planctomyces brasiliensis DSM 5305]
------------------------------------------------------------------MSEA--
-------------KIQLRDRGPILVT---GPIRIED--------------GDGNEIDLKGKA-SVALCRCGH
TSN-SPFCDGKHKE-CGFDVVNRASEM-------------------------------
>4_Plan_B_marina_87306597 gi|87306597|ref|ZP_01088744.1| hypothetical protein DSM3645_09697 [Blastopirellula marina DSM 3645]
------------------------------------------------------------------MSET--
-------------KIRVRDNGPFLVE---GPITLED--------------ADGNTYTID-KP-TVALCRCGQ
SAN-RPFCDGAHKG-CGFESSERVTS--------------------------------
>4_Cyan_S_sp.PCC_254422816 gi|254422816|ref|ZP_05036534.1| hypothetical protein S7335_2968 [Synechococcus sp. PCC 7335]
------------------------------------------------------------------MADST-
-------------QITIKDSGPFLVK---GPFTLTD--------------AEGNDFTID-KE-MVALCRCGA
STT-QPFCNGTHRK-IEFESVVRAPAAE------------------------------
>4_Bact_P_propionicigenes_313203414 gi|313203414|ref|YP_004042071.1| iron sulfur-containing domain, cdgsh-type [Paludibacter propionicigenes WB4]
-----------------------------------------------------------------MENAN--
-----------QILVKTTKNGPYVIK---GNFTLDL--------------PTGETKECNG-S--TFLCQCGN
SQN-KPFCDESHKK-SVIDAANTWF---------------------------------
>4_Bpro_R_solanacearum_207721793 gi|207721793|ref|YP_002252231.1| hypothetical protein RSMK02061 [Ralstonia solanacearum MolK2]
-----------------------------------------------------------------MADD---
------------VVITARNNGPYHIK---GNFRIVT--------------QGGRELPVEQGQ--AWLCRCGH
SLN-KPFCDGSHKR-VEFDSNLDPPAA-PEPPA-------------------------
>4_Bpro_R_solanacearum_83747509 gi|83747509|ref|ZP_00944547.1| Hypothetical cytosolic protein [Ralstonia solanacearum UW551]
-----------------------------------------------------------------MADD---
------------VVITARNNGPYHIK---GNFRIVT--------------QGGRELPVEQGQ--AWLCRCGH
SLN-KPFCDGSHKR-VEFDSNLDPPPA-PEPPA-------------------------
>4_Bpro_R_solanacearum_300702892 gi|300702892|ref|YP_003744493.1| hypothetical protein RCFBP_10544 [Ralstonia solanacearum CFBP2957]
-----------------------------------------------------------------MADD---
------------VVITARNNGPYHIK---GNFRIVT--------------QGGRELPVEQGQ--AWLCRCGH
SLN-KPFCDGSHKR-IEFASDLDAPAA-PEPPA-------------------------
>4_Bpro_R_solanacearum_300690267 gi|300690267|ref|YP_003751262.1| hypothetical protein RPSI07_0587 [Ralstonia solanacearum PSI07]
-----------------------------------------------------------------MADD---
------------VVITARNNGPYHIK---GSFRIVT--------------QGGRELPVEQGQ--VWLCRCGH
SLN-KPFCDGSHKR-VEFDSNLDTPAATPEPPA-------------------------
>4_Bpro_R_pickettii_187930225 gi|187930225|ref|YP_001900712.1| zinc finger CDGSH-type domain protein [Ralstonia pickettii 12J]
-----------------------------------------------------------------MADD---
------------VVITVRNNGPYHIK---GTFRVAT--------------QGGRELAVEEGQ--AWLCRCGH
SLN-KPFCDGSHKR-VEFDSNLDAPVP--DAPA-------------------------
>4_Bpro_C_metallidurans_93357183 gi|93357183|gb|ABF11271.1| Zinc finger, CDGSH-type [Cupriavidus metallidurans CH34]
-----------------------------------------------------------------MDDTGND
R----------AVTVTVQDNGPYRIK---GPITIVT--------------PAGVPFTFEGDQ--VWLCRCGH
SEN-KPFCDGSHKR-AGFAS---VPQP---KP--------------------------
>4_Plan_P_limnophilus_296014577 gi|296014577|gb|ADG67816.1| zinc finger CDGSH-type domain protein [Planctomyces limnophilus DSM 3776]
-----------------------------------------------------MNSQVDLLQTQPQMNE---
------------VIIRTRENGPLVIT---GPVTIIDHQ------------YSRFDLPPGKN---IALCRCGA
SQN-KPFCDGAHRQ-CGFIATELATGHNSPDASH------------------------
>4_Plan_P_staleyi_283436473 gi|283436473|gb|ADB14915.1| zinc finger CDGSH-type domain protein [Pirellula staleyi DSM 6068]
------------------------------------------------------------------MAD---
------------VTIRTRESGPLVIE---GPVKIVDAS------------GNPFPIPEGKTF--IALCRCGA
SAN-KPFCDGKHKT-CGFVATETAPQQLG-----------------------------
>4_Dpro_H_ochraceum_262081719 gi|262081719|gb|ACY17688.1| Iron sulphur domain-containing, CDGSH-type [Haliangium ochraceum DSM 14365]
------------------------------------------------------------------MAD---
------------VTIQISKNGPLLIK---EPVKVVDMN-------------TGDELQIEKFP--IALCRCGQ
SVN-KPYCDGAHSK-CSFDGTLA-----------------------------------
>4_Dein_T_thermophilus_46199245 gi|46199245|ref|YP_004912.1| hypothetical protein TTC0943 [Thermus thermophilus HB27]
------------------------------------------------------------------------
------------MRLRFRENGPYVLD---LPEGTPFRW-------------NGEERRLERAK--LALCRCGR
SRE-KPFCDGSHKE-AGFLAEKGELEVQ------------------------------
>4_Dein_T_thermophilus_55981278 gi|55981278|ref|YP_144575.1| hypothetical protein TTHA1309 [Thermus thermophilus HB8]
------------------------------------------------------------------------
------------MRLRFREKGPYVLD---LPEGTPFRW-------------NGEERRLERAK--LALCRCGR
SRE-KPFCDGSHKE-AGFLAEKGELEVQ------------------------------
>4_Dein_T_aquaticus_218296495 gi|218296495|ref|ZP_03497223.1| zinc finger CDGSH-type domain protein [Thermus aquaticus Y51MC23]
------------------------------------------------------------------------
------------MRLRFRENGPYVLD---LPEGTTFRW-------------NGKEMRLEKAK--LALCRCGG
SGN-KPFCDGSHKE-LGFQGEAGELESFQAKP--------------------------
>4_Dein_M_silvanus_297565078 gi|297565078|ref|YP_003684050.1| Iron sulfur domain-containing, CDGSH-type [Meiothermus silvanus DSM 9946]
------------------------------------------------------------------------
------------MKLRLRENGPYVID---LPEGSRFRL-------------DGEERMLEKAK--LALCRCGQ
SGN-KPFCDGTHKQ-KGFVAEGGELELP------------------------------
>4_Dein_M_ruber_290472126 gi|290472126|gb|ADD29545.1| zinc finger CDGSH-type domain protein [Meiothermus ruber DSM 1279]
------------------------------------------------------------------------
------------MRIRLRENGPLVID---LPEGSRYRL-------------GGEERVLERAK--LALCRCGH
SED-KPLCDGSHKR-VGFVAAGGELEVELQ----------------------------
>4_Dein_O_profundus_313679043 gi|313679043|ref|YP_004056782.1| iron sulfur-containing domain, cdgsh-type [Oceanithermus profundus DSM 14977]
------------------------------------------------------------------------
------------MKLRFREDGPIVID---LPEGSRFVL-------------DGVEHTLERPK--LALCRCGG
SAK-KPFCDGTHKR-TGFRAPPGRLEVEG-----------------------------
>4_Dein_T_thermophilus_46200272 gi|46200272|ref|YP_005939.1| hypothetical protein TTC1970 [Thermus thermophilus HB27]
------------------------------------------------------------------------
------------MRLEFLENGPIRVE----GKRFVVRV-------------GEKEEVLERPR--VFLCRCGG
SGN-KPFCDGTHKR-IGFQAPGGVLEVEGD----------------------------
>4_Dein_T_thermophilus_55979995 gi|55979995|ref|YP_143292.1| hypothetical protein TTHA0026 [Thermus thermophilus HB8]
------------------------------------------------------------------------
------------MRLEFLENGPIRVE----GKRFVVRV-------------GEKEEALERPR--VFLCRCGG
SGN-KPFCDGTHKR-IGFQAPGGVLEVESD----------------------------
>4_Dein_T_aquaticus_218294727 gi|218294727|ref|ZP_03495581.1| zinc finger CDGSH-type domain protein [Thermus aquaticus Y51MC23]
------------------------------------------------------------------------
------------MRLEFLENGPIRVD----GRRFVVRV-------------GEKEEVLERPR--VFLCRCGG
SAN-KPFCDGTHKR-IGFQASGGTLEVEGD----------------------------
>4_Dein_M_silvanus_297565232 gi|297565232|ref|YP_003684204.1| Iron sulfur domain-containing, CDGSH-type [Meiothermus silvanus DSM 9946]
------------------------------------------------------------------------
------------MRIEFRENGPIVIE---TGGRYTYRH-------------GGLEQVIEKSR--VSLCRCGQ
SSN-KPFCDATHKH-IGFVAPAAVIELDEQTLHAGG----------------------
>4_Dein_M_ruber_290471492 gi|290471492|gb|ADD28911.1| zinc finger CDGSH-type domain protein [Meiothermus ruber DSM 1279]
------------------------------------------------------------------------
------------MKIEFRENGSIGIE---TGGRYVFRQ-------------GDQEVVIEKPR--VSLCRCGH
SSN-KPFCDGTHKS-VGFVAPAAVIELEEPK---------------------------
>4_Dein_O_profundus_313679276 gi|313679276|ref|YP_004057015.1| iron sulfur-containing domain, cdgsh-type [Oceanithermus profundus DSM 14977]
------------------------------------------------------------------------
------------MKITATKDGPYLVP---TGGRAAIDG-----------------EVIEKAQ--VALCRCGH
SQN-KPFCDGSHKA-AGFEAPAATVELELG----------------------------
>4_Acti_R_equi_296036509 gi|296036509|ref|ZP_06829101.1| zinc finger domain protein [Rhodococcus equi ATCC 33707]
------------------------------------------------------------MS----------
------AEVNGDVRITVCPDGPLLVR---GAIELVDADGA--------------PVDVQRNV--VALCRCGG
TRN-PPFCDSTHKKKKPRR----AVRTAARAEEGGEP---------------------
>4_Acti_R_equi_312140055 gi|312140055|ref|YP_004007391.1| hypothetical protein REQ_26850 [Rhodococcus equi 103S]
---------------------------------------------------MYPGGGCDYMS----------
------AEVNGDVRITVCPDGPLLVR---GAIELVDADGA--------------PVDIQRNV--VALCRCGG
TRN-PPFCDSTHKKKKPRR----AVRTAARAEEGGEL---------------------
>4_Acti_R_erythropolis_226304759 gi|226304759|ref|YP_002764717.1| hypothetical protein RER_12700 [Rhodococcus erythropolis PR4]
-------------------------------------------------MTAFPESSSAETP----------
------SVAGNNTTITACSDGPLLVR---GDFELLRDDGT--------------PIENKRST--VALCRCGR
TGI-APFCDSSHKKKR------------ARAT--------------------------
>4_Acti_S_keddieii_269794631 gi|269794631|ref|YP_003314086.1| iron-binding zinc finger protein, CDGSH type [Sanguibacter keddieii DSM 10542]
---------------------------MSGDAQPRALGDAQPRALGDAQPEALSDAAGAETSG---------
------ALVGHDVTITLCPDGPLLLR---GPATLLGADGR--------------EVPRGRNV--VALCRCGG
SAI-KPLCDGTHKVNG------------FRSEDG------------------------
>4_Acti_A_arilaitensis_308178949 gi|308178949|ref|YP_003918355.1| zinc finger domain-containing protein [Arthrobacter arilaitensis Re117]
---------------------------------------------------MSE------------------
-----PKETS----ITVCPRGPLLVR---GDFEILDEDNQ--------------QLDSRRGT--VALCRCGA
SAI-KPFCDGTHKLNKFEN-----------R---------------------------
>4_Acti_A_arilaitensis_308178963 gi|308178963|ref|YP_003918369.1| zinc finger domain-containing protein [Arthrobacter arilaitensis Re117]
---------------------------------------------------MID------------------
-----GHSASGAAMITVCPQGPLLLR---GDFEIVDAEGQ--------------SIDARQGP--VALCRCGG
SAI-KPFSDGTHKL-MKFERPKQGTGSCPTARASGSCL--------------------
>4_Acti_C_michiganensis_147830375 gi|147830375|emb|CAN01310.1| unnamed protein product [Clavibacter michiganensis subsp. michiganensis NCPPB 382]
---------------------------------------------------MSAPSAGDAAAPVPGAPSAAA
VPAPARSSASEPARIIAYPDGPLLVR---GDFEIVDPEGR--------------PVPRTRST--VALCRCGV
SSI-KPYCDGTHRL-VGFRTDPPAPGAE------------------------------
>4_Acti_C_michiganensis_170781429 gi|170781429|ref|YP_001709761.1| hypothetical protein CMS_1018 [Clavibacter michiganensis subsp. sepedonicus]
---------------------------------------------------MSASPADDELTRGSGA-----
----ARSPAPEPPRIIAYPDGPLLVR---GEFEIVDPQGR--------------PVPRTRRT--VALCRCGV
SSI-KPYCDGTHRL-VGFRTDPPAPDAAAE----------------------------
>4_Acti_A_sp.FB24_116672131 gi|116672131|ref|YP_833064.1| zinc finger CDGSH-type domain-containing protein [Arthrobacter sp. FB24]
---------------------------------------------------MTTHQEG--------------
----HMNQEPAEGSIVVCPDGPLLVR---GDFEIVTPSGE--------------PVPRQRRT--VALCRCGA
SAI-KPYCDGTHKL-IKFRTEPAGPADTGP----------------------------
>4_Acti_K_flavida_284028713 gi|284028713|ref|YP_003378644.1| zinc finger CDGSH-type domain-containing protein [Kribbella flavida DSM 17836]
------------------------------------------------------------------------
-------MSESETVIRAYPDGPLLVR---GDVELQDEDGR--------------TITPERGT--IALCRCGR
SAL-KPLCDGSHAL-ARRGPRPGR----------------------------------
>4_Acti_K_rhizophila_184201911 gi|184201911|ref|YP_001856118.1| hypothetical protein KRH_22650 [Kocuria rhizophila DC2201]
-------------------------------MPREDAASAEAAPDGQGAAPVSTGRAAEARAEIHGDARTDG
DRPSPAGAVEDPVVITPCPNGPLLVR---GDVLIAPEPGAE-------------PQKPPRRV--VALCRCNM
SSI-APFCDGSHKL-ANFRTRPPRYNIGSPREDADQED--------------------
>4_Acti_M_aurantiaca_302867339 gi|302867339|ref|YP_003835976.1| Iron sulphur-containing domain, CDGSH-type [Micromonospora aurantiaca ATCC 27029]
----------------------------------------------------MPDDES--------------
------TP---AATITPYRDGPLLVR---GDFALVTPDGT--------------PIETRRGT--VALCRCGK
SAI-KPFCDGTHKV-SGFRAGSDRES--------------------------------
>4_Acti_M_sp.ATCC39149_238059904 gi|238059904|ref|ZP_04604613.1| hypothetical protein MCAG_00870 [Micromonospora sp. ATCC 39149]
------------------------------------------------MGVGSLDRRSR-------------
-----GTTGGMTSTITPYEDGPLIVR---GDFELRTPDGT--------------SIAPGRAT--IALCRCGK
SAI-NPFCDGTHKM-INFRAGADRDTPKPR----------------------------
>4_Acti_G_obscurus_284991814 gi|284991814|ref|YP_003410368.1| Iron sulphur domain-containing, CDGSH-type [Geodermatophilus obscurus DSM 43160]
--------------------------------------------MPHPRPAASEPREDP-------------
-----APSSEGGATITPYRDGPLIVR---GDFRLLDQDGV--------------EIDPGRGT--IALCRCGK
SGI-KPFCDGSHKR-AGFSAPSAPSRPRPAARIAGEAGHEDAP---------------
>4_Acti_C_woesei_283947751 gi|283947751|gb|ADB50495.1| Iron sulphur domain-containing, CDGSH-type [Conexibacter woesei DSM 14684]
-----------------MSSITTAIELLPLGLRHHVSAEVGEALVRAGEAARTAGRAELTAGDLLDALTVVM
GSAAPPARAPSPARVTPYRDGPYLLR---GRFELTDQDGE--------------PIPCARST--VALCRCGR
SQI-RPFCDGTHKL-VGFRAESGAEADAPPEASYPPADSV------------------
>4_Acti_K_sedentarius_256825699 gi|256825699|ref|YP_003149659.1| iron-binding zinc finger protein, CDGSH type [Kytococcus sedentarius DSM 20547]
----------------------------------------------------MSDPADLPVQAL--------
--------PAGSVEVTECPGGPALLR---GATHVVDAAGE--------------THPVTRPV--VAVCRCES
SGR-LPWCDGTHKL-LG--------------APSRP----------------------
>4_Acti_A_marinum_311741852 gi|311741852|ref|ZP_07715663.1| zinc finger CDGSH type superfamily protein [Aeromicrobium marinum DSM 15272]
----------------------------------------------------MGR--GMSASTR--------
--------GPGRADVVVCPDGPLLIR---GDHVVQAADGS--------------LHETTRPV--SAVCRCGT
SSI-APWCDGSHRL-LDRAT---------GPAPTTPTSKEAP----------------
>4_Acti_S_griseoflavus_302562331 gi|302562331|ref|ZP_07314673.1| zinc finger CDGSH type superfamily protein [Streptomyces griseoflavus Tu4000]
----------------------------------------------------MPNSPSD-------------
----------TPRRVTVRRKGPLLVE---GPVEVELEDGT--------------VVASDRFR--VALCTCRR
SKR-YPWCDTSHRDRA------------------------------------------
>4_Acti_S_ghanaensis_291435450 gi|291435450|ref|ZP_06574840.1| conserved hypothetical protein [Streptomyces ghanaensis ATCC 14672]
----------------------------------------------------MPNSPSD-------------
----------APRRVTVQRKGPLLVE---GPVEVELEDGT--------------LVSSDRFR--VALCTCRR
SRR-YPWCDTSHRDRPRE----SREP--------------------------------
>4_Acti_S_viridochromogenes_302556026 gi|302556026|ref|ZP_07308368.1| conserved hypothetical protein [Streptomyces viridochromogenes DSM 40736]
----------------------------------------------------MPNSPSDR------------
--------SAAPRRVTVQRKGPLLVE---GPVEVELEDGS--------------VVTSDRFR--VALCTCRR
SRR-YPWCDTSHRDRA------------------------------------------
>4_Acti_S_sviceus_297204300 gi|297204300|ref|ZP_06921697.1| conserved hypothetical protein [Streptomyces sviceus ATCC 29083]
----------------------------------------------------MPNSPSD-------------
--------SGRPCRIRVQHRGPLLVE---GPVEVELEDGS--------------TVVSDRFR--VALCTCRR
SRR-YPWCDTSHRERTRS----------------------------------------
>4_Acti_S_lividans_289773569 gi|289773569|ref|ZP_06532947.1| conserved hypothetical protein [Streptomyces lividans TK24]
----------------------------------------------------MPNSPSEPARP---------
--------SDARRRIKVQRRGPLLVE---GPVEVELEDGT--------------TVSSDRFR--VALCTCRR
SRR-YPWCDTSHRARSAR----AADGPAANGRPCP-----------------------
>4_Acti_S_coelicolor_21219285 gi|21219285|ref|NP_625064.1| hypothetical protein SCO0761 [Streptomyces coelicolor A3(2)]
------------------------------------------------------------------------
------------------------ME---GPVEVELEDGT--------------TVSSDRFR--VALCTCRR
SRR-YPWCDTSHRARSAR----AADGPAANGRPCP-----------------------
>4_Acti_S_scabiei_290960212 gi|290960212|ref|YP_003491394.1| hypothetical protein SCAB_58321 [Streptomyces scabiei 87.22]
----------------------------------------------------MPNVPAE-------------
-----------RRRVSLQRPGPLLVE---GPVEVALDDGT--------------TVSSDRFC--VALCTCRR
SRI-YPWCDTSHRRRAPS----QPPPS-------------------------------
>4_Acti_S_avermitilis_29833737 gi|29833737|ref|NP_828371.1| hypothetical protein SAV_7195 [Streptomyces avermitilis MA-4680]
----------------------------------------------------MPNTPERP------------
------------RRVTVDRDGPLLVE---GPVEVVCEDGT--------------VVTSRRFK--VAICTCRR
SRA-YPWCDTSHRRRVKG----DTP---------------------------------
>4_Acti_S_sp.SPB74_295839040 gi|295839040|ref|ZP_06825973.1| zinc finger CDGSH type superfamily protein [Streptomyces sp. SPB74]
----------------------------------------------------MPHASEEPNGTGTGRAGARG
SRDV--------RRITIDGEGPLLVE---GPVEVVADDGT--------------VSVSDRFV--VAVCTCRR
SRT-YPWCDTSHRRRRRP----ARPARREGPRRAAEGEGA------------------
>4_Acti_S_sp.SPB78_302518895 gi|302518895|ref|ZP_07271237.1| conserved hypothetical protein [Streptomyces sp. SPB78]
----------------------------------------------------MPNAPEHPRRNESEHPRGNE
SEHPRRNEPERRRRISVDREGPLLIE---GPVEVVADDGT--------------VSVSDRFV--VAVCTCRR
SRT-YPWCDTSHRGHRRP----ARPAT---PPREREGGGA------------------
>4_Acti_S_sp.Mg1_254381771 gi|254381771|ref|ZP_04997135.1| conserved hypothetical protein [Streptomyces sp. Mg1]
------------------------------------------------------------------------
----------------MDPEGPVLVE---GPVEIALDDGT--------------VARSDRFM--VAVCTCRR
SRA-YPWCDTSHRRRERA----AAP--PGKPEAEKPEEPWKPEEGNPS----------
>4_Acti_S_sp.C_302538093 gi|302538093|ref|ZP_07290435.1| predicted protein [Streptomyces sp. C]
------------------------------------------------------------------------
----------------------MLVE---GPVEVVLDDGT--------------VVRSDRFT--VAVCTCRR
SRT-YPWCDTSHRPRRRE----AAPG-DGGAPCTGP-----PDREEPS----------
>4_Acti_S_griseus_182440237 gi|182440237|ref|YP_001827956.1| hypothetical protein SGR_6444 [Streptomyces griseus subsp. griseus NBRC 13350]
------------------------------------------------------------------------
--------------MTVNRDGPVLVE---GPVEVVGDDGT--------------TTRSDRFV--VAICTCRR
SRA-YPWCDTSHRRRKPAGPSESRPD--GRQPQEGE-EDPDDDDPGSRPR--------
>4_Acti_S_roseosporus_291442927 gi|291442927|ref|ZP_06582317.1| conserved hypothetical protein [Streptomyces roseosporus NRRL 15998]
------------------------------------------------------------------------
--------------MVVNREGPILME---GPVEVVGDDGT--------------TTRSDRFV--VAICTCRR
SRA-YPWCDTSHRRRKPA---ESRPDDDGRQPEQADGRQTEDGEEEPRP---------
>4_Acti_S_pristinaespiralis_297196308 gi|297196308|ref|ZP_06913706.1| conserved hypothetical protein [Streptomyces pristinaespiralis ATCC 25486]
----------------------------------------------------MPSESEERTAEEP-------
------------CRLTVTREGPMLVE---GPVEVVLDDGT--------------TVRSDRFT--VALCTCRR
SRT-YPWCDTSHRRRSRR----------------------------------------
>4_Acti_A_mirum_256376434 gi|256376434|ref|YP_003100094.1| zinc finger CDGSH-type domain protein [Actinosynnema mirum DSM 43827]
------------------------------------------------------------------------
----------------------MLVE---GPVEVVVEGGE--------------TVRSDRVV--VALCACRR
SRS-YPFCDTSHRKRVRT----------HREDEEG-----------------------
>4_Acti_S_sp.AA4_302526688 gi|302526688|ref|ZP_07279030.1| predicted protein [Streptomyces sp. AA4]
----------------------------------------------------MP------------------
-----RDER----RVRVVPGGPVLVE---GPVELSTPDGE--------------TVRSDRFV--VAVCACRR
SKR-FPWCDTSHRKR-------------VRGSG-------------------------
>4_Acti_S_violaceusniger_307325283 gi|307325283|ref|ZP_07604486.1| Iron sulfur domain-containing, CDGSH-type [Streptomyces violaceusniger Tu 4113]
----------------------------------------------------MP------------------
-----NDERDRAVRVRLGTDGPMLME---GPVEITLPDGS--------------VVRSDRFA--VAVCLCGR
SAR-YPWCDTSHRRRPPR---------PRRGSDAT-----------------------
>4_Acti_S_hygroscopicus_302540723 gi|302540723|ref|ZP_07293065.1| zinc finger CDGSH type superfamily protein [Streptomyces hygroscopicus ATCC 53653]
----------------------------------------------------MPSVRPSAAAVPDEP-----
-----GAARAPARRVLVDPEGPLLVE---GPVEVVLEDGS--------------TVRSDRVM--VAVCACGR
SAR-YPWCDTSHRYP-------------ARPRDA------------------------
>4_Acti_S_viridis_257055192 gi|257055192|ref|YP_003133024.1| iron-binding zinc finger protein, CDGSH type [Saccharomonospora viridis DSM 43017]
----------------------------------------------------MPTEPTGPTR----------
-------RDREPRRVTVVPGGPVLIE---GPVEL-HCDGR--------------IVVSDRFL--VAVCACRR
SKN-YPFCDASHRRKKR-----------------------------------------
>4_Acti_T_curvata_269126681 gi|269126681|ref|YP_003300051.1| zinc finger CDGSH-type domain-containing protein [Thermomonospora curvata DSM 43183]
----------------------------------------------------MRTAPTSPSG----------
-------PER--RRVIVEPGGPVLVE---GPVEIVMADGA--------------TVVCDRFM--VALCTCRR
SRT-MPLCDTSHRRTRRAG---------------------------------------
>4_Acti_N_farcinica_54026828 gi|54026828|ref|YP_121070.1| hypothetical protein nfa48540 [Nocardia farcinica IFM 10152]
----------------------------------------------------MVRAEP----ERR-------
-------------RITYTDDGPALVE---GPVELVTPAGE--------------VITCDRFL--VALCMCRR
SKT-YPLCDTSHRKRVRP-----APE--------------------------------
>4_Acti_K_setae_311894174 gi|311894174|dbj|BAJ26582.1| hypothetical protein KSE_07420 [Kitasatospora setae KM-6054]
----------------------------------------------------MSAPDPGPGADRSPGS----
-----ASASGRMPRVRLTERGPLLVD---GPVELLLPDGT--------------VLRCDRPV--VAVCTCRR
SRR-YPLCDTSHRARRRP-----PPDATSATGTAAPFPGGDPGQTRG-----------
>4_Acti_M_sp.Spyr1_315446630 gi|315446630|ref|YP_004079509.1| iron-binding zinc finger protein, CDGSH type [Mycobacterium sp. Spyr1]
----------------------------------------------------MSDL----------------
----------PPRLVRVVPGGPVMVE---GPVCVELPDGS--------------TVESDRFM--VAICACRR
SKT-YPLCDTSHRRRQRAGGGAQSEQGSVESSAQG-----------------------
>4_Acti_M_gilvum_145221633 gilvum_145221633/1-81 gi|145221633|ref|YP_001132311.1| zinc finger CDGSH-type domain-containing protein [Mycobacterium gilvum PYR-GCK]
----------------------------------------------------MSDL----------------
----------PPRLVRVVPGGPVMVE---GPVCVELPDGS--------------TVESDRFM--VAICACRK
SKT-YPLCDTSHRRRQRAGGGAQSEQGSVESSAQG-----------------------
>4_Acti_M_vanbaalenii_120406732 gi|120406732|ref|YP_956561.1| zinc finger CDGSH-type domain-containing protein [Mycobacterium vanbaalenii PYR-1]
----------------------------------------------------MTDK----------------
----------QVRVVRVVPGGPVMVE---GPVCIEMPDGS--------------RVESDRFM--VAICACRR
SKT-YPLCDTSHRRRSRAG----------DESA-------------------------
>4_Acti_M_sp.JLS_126437783 gi|126437783|ref|YP_001073474.1| zinc finger CDGSH-type domain-containing protein [Mycobacterium sp. JLS]
----------------------------------------------------MT------------------
----------EPRTVRVVQGGPIMVE---GPVRIEMPDGS--------------VVESDRFM--VAICACKR
SKT-YPLCDTSHRRRRRGD--ADAAESSGQRSA-------------------------
>4_Acti_M_sp.KMS_119870967 gi|119870967|ref|YP_940919.1| zinc finger CDGSH-type domain-containing protein [Mycobacterium sp. KMS]
----------------------------------------------------MT------------------
----------EPRTVRVVQGGPIMVE---GPVRIEMPDGS--------------IVESDRFM--VAICACKR
SKT-YPLCDTSHRRRRRGD--ADAAESSGQRSA-------------------------
>4_Acti_M_smegmatis_118470590 gi|118470590|ref|YP_886144.1| hypothetical protein MSMEG_1772 [Mycobacterium smegmatis str. MC2 155]
----------------------------------------------------MTP-----------------
----------QRRTVQITDRGPMLVE---GPVCIELPDGS--------------KVESDRFM--VAVCTCRR
SKT-YPLCDTSHRKRVRPD-------KAAKQTA-------------------------
>4_Acti_G_bronchialis_262204126 gi|262204126|ref|YP_003275334.1| iron sulphur domain-containing, CDGSH-type [Gordonia bronchialis DSM 43247]
----------------------------------------------------MTRSD---------------
----------EPLRVRMVRGGPTLVP---GPVDIELPDGS--------------HVASDRFM--VALCSCGR
SKR-YPLCDTSHRRRRRDS-----------AN--------------------------
>4_Acti_M_abscessus_169241562 gi|169241562|emb|CAM62590.1| Conserved hypothetical protein [Mycobacterium abscessus]
----------------------------------------------------MTPR----------------
----------PRRSVRIVTAGPMMVE---GPLSIELPNGD--------------VVESDRFQ--VAICMCHK
SSC-YPLCDTSHRRFKRTS--------KRRKCG-------------------------
>4_Acti_N_dassonvillei_297562401 gi|297562401|ref|YP_003681375.1| Iron sulfur domain-containing, CDGSH-type [Nocardiopsis dassonvillei subsp. dassonvillei DSM 43111]
----------------------------------------------------MAED----------------
-----------RRRVVVTDDGPVLVY---GPVDVETPDGT--------------RVRSDRAV--TALCVCGR
SRR-RPFCDTSHRRRVRGD----------EGKEYGP----------------------
>4_Acti_K_radiotolerans_152967303 gi|152967303|ref|YP_001363087.1| zinc finger CDGSH-type domain protein [Kineococcus radiotolerans SRS30216]
----------------------------------------------------MSSEP---------------
-----------RQRVVITGDGPHLVE---GPVEIVLPDGS--------------RTVSERPV--TALCVCYR
STL-YPICDTSHRRRRRPTR--------PETPEEPS----------------------
>4_Acti_S_albus_291451153 gi|291451153|ref|ZP_06590543.1| conserved hypothetical protein [Streptomyces albus J1074]
------------------------------------------------------------------------
-------------MRLDPDGGPLLVD---GPVEVVTEDGT--------------THFSHRPT--VALCTCRR
SAR-YPWCDTSHRARAPER------ADAPDSPEEEPR---------------------
>4_Acti_C_acidiphila_256395759 gi|256395759|ref|YP_003117323.1| zinc finger CDGSH-type domain protein [Catenulispora acidiphila DSM 44928]
------------------------------------------------------------------------
---------------MAERAGPILVQ---GPVEIRLDDGR--------------TIVSRRPM--VALCACRR
SRR-YPFCDTSHRRRCPA------------ASEE------------------------
>4_Firm_B_anthracis_65321501_sup gi|65321501|ref|ZP_00394460.1| COG3369: Uncharacterized conserved protein [Bacillus anthracis str. A2012]
---------------------------------------------------------------------MMK
LSVWEGGIALAKVQIKVNDNGSFRVT---GDVELVDSQGN--------------VFPAKPA---FSLCRCGL
SKN-MPYCDASHKGK--FESVVRAPEAE------------------------------
>4_Firm_B_cereus_229019322_sup gi|229019322|ref|ZP_04176148.1| hypothetical protein bcere0030_38290 [Bacillus cereus AH1273]
---------------------------------------------------------------------MMR
LSVWEGGIRLAKVQIKVNDNGSFRVT---GDVELVDSQGN--------------VFPAKPA---FSLCRCGL
SKN-MPYCDASHKGK--FESVVRAPEAE------------------------------
>4_Firm_B_cereus_229075816_sup gi|229075816|ref|ZP_04208793.1| hypothetical protein bcere0024_38260 [Bacillus cereus Rock4-18]
---------------------------------------------------------------------MMK
LSVWEGGIALAKVQIKVNDNGSFRVT---GDVELVDSQGN--------------VFPAKPA---FSLCRCGL
SKN-MPYCDASHKGK--FESVVRAPEAK------------------------------
>4_Firm_B_cereus_229086679_sup gi|229086679|ref|ZP_04218847.1| hypothetical protein bcere0022_32590 [Bacillus cereus Rock3-44]
------------------------------------------------------------------------
---------MAKVQIKVNDNGSFRIT---GDVELIDSQGN--------------AFPAKPA---FSLCRCGL
SKN-MPYCDASHKGK--FESVVRAPKEEE-----------------------------
>4_Firm_B_cereus_229123632_sup gi|229123632|ref|ZP_04252827.1| hypothetical protein bcere0016_39190 [Bacillus cereus 95/8201]
---------------------------------------------------------------------MMK
LSVWEGEIALAKVQIKVNDNGSFRVT---GDVELVDSQGN--------------VFPAKPA---FSLCRCGL
SKN-MPYCDASHKGK--FESVVRAPEAE------------------------------
>4_Firm_B_cereus_229157694_sup gi|229157694|ref|ZP_04285769.1| hypothetical protein bcere0010_38750 [Bacillus cereus ATCC 4342]
---------------------------------------------------------------------MMK
LSVLEGGIALAKVQIKVNDNGSFRVT---GDVELVDSQGN--------------VFPAKPA---FSLCRCGL
SKN-MPYCDASHKGK--FESVVRAPEAE------------------------------
>4_Firm_B_cereus_229180390_sup gi|229180390|ref|ZP_04307733.1| hypothetical protein bcere0005_37350 [Bacillus cereus 172560W]
------------------------------------------------------------------------
---------MAKVQIKVNDNGSFRVT---GDVELVDSQGN--------------AFPAKPA---FSLCRCGL
SKN-MPYCDASHKGK--FESVVRAPEAE------------------------------
>4_Firm_B_cereus_229198233_sup gi|229198233|ref|ZP_04324941.1| hypothetical protein bcere0001_37630 [Bacillus cereus m1293]
---------------------------------------------------------------------MMK
LSVWEGGIALAKVQIKVNDNGSFRVT---GDVELVDSQGN--------------IFPAKPA---FSLCRCGL
SKN-MPYCDASHKGK--FESVVRAPEAE------------------------------
>4_Firm_B_cereus_47568168_sup gi|47568168|ref|ZP_00238872.1| conserved protein [Bacillus cereus G9241]
-----------------------------------------------------------MILSSTSLDYMMK
LSVWEGGIALAKVQIKVNDNGSFRVT---GDVELVDSQGN--------------VFPAKPA---FSLCRCGL
SKN-MPYCDASHKGK--FESVVRAPEAE------------------------------
>4_Firm_B_coahuilensis_205375523_sup gi|205375523|ref|ZP_03228311.1| hypothetical protein Bcoam_21324 [Bacillus coahuilensis m4-4]
------------------------------------------------------------------------
---MKGCWSMSKVTIKVNDNGSFRVT---GDIELIDGEGN--------------VIETKPA---FSLCRCGL
SNK-MPFCDGAHKGK--FESIVRAENKEE-----------------------------
>4_Firm_B_pseudomycoides_228992850_sup gi|228992850|ref|ZP_04152775.1| hypothetical protein bpmyx0001_35880 [Bacillus pseudomycoides DSM 12442]
------------------------------------------------------------------------
---------MAKVQIKVNDNGSFRIT---GDVELIDSQGN--------------AFPAKPA---FSLCRCGL
SKN-MPYCDASHKGI--FESVVRAPKGE------------------------------
>4_Firm_B_thuringiensis_228902620_sup gi|228902620|ref|ZP_04066771.1| hypothetical protein bthur0014_37960 [Bacillus thuringiensis IBL 4222]
---------------------------------------------------------------------MMK
LSVWEGGITLAKVQIKVNDNGSFRVT---GDVELVDSQGN--------------VFPAKPA---FSLCRCGL
SKN-MPYCDASHKGK--FESVVRAPEAE------------------------------
>4_Firm_B_thuringiensis_228909940_sup gi|228909940|ref|ZP_04073761.1| hypothetical protein bthur0013_40900 [Bacillus thuringiensis IBL 200]
---------------------------------------------------------------------MMK
LSVWEGGITLAKVQIKVNDNGSFRVT---GDVELVDSQGN--------------AFPAKPA---FSLCRCGL
SKN-MPYCDASHKGK--FESVVRAPEAE------------------------------
>4_Firm_B_thuringiensis_228935431_sup gi|228935431|ref|ZP_04098249.1| hypothetical protein bthur0009_38780 [Bacillus thuringiensis serovar andalousiensis BGSC 4AW1]
---------------------------------------------------------------------MMK
LSVWEGGIALAKVQIKVNDNGSFRVT---GDVELVDSQGN--------------VFPAKPA---FSLCRCGL
SKN-MPYCDASHKGK--FESIVRAPEAE------------------------------
>4_Firm_B_thuringiensis_228941262_sup gi|228941262|ref|ZP_04103815.1| hypothetical protein bthur0008_39010 [Bacillus thuringiensis serovar berliner ATCC 10792]
---------------------------------------------------------------------MMK
LSVWEGGITLAKVQIKVNDNGSFRVT---GDVELIDSQGN--------------VFPAKPA---FSLCRCGL
SKN-MPYCDASHKGK--FESVVRAPEAE------------------------------
>4_Bact_B_eggerthii_218130852_sup gi|218130852|ref|ZP_03459656.1| hypothetical protein BACEGG_02447 [Bacteroides eggerthii DSM 20697]
------------------------------------------------------------------------
-----MEKEENTVTITATPNGPFIVE---GRFKLVDREGK--------------AEMKENR---TALCRCGR
SYK-QPFCDGTHRKI-HYNDLSLKKIEKSI----------------------------
>4_Bact_B_cellulosilyticus_224539411_sup gi|224539411|ref|ZP_03679950.1| hypothetical protein BACCELL_04316 [Bacteroides cellulosilyticus DSM 14838]
------------------------------------------------------------------------
-----MENEKNIVAITATPNGPFIVE---GNFKLIDREGK--------------AEIRTGR---IALCRCGK
SYK-QPFCDGTHRKI-HYNDLSLK----------------------------------
>4_Bpro_B_sp.H160_209514927_sup gi|209514927|ref|ZP_03263796.1| zinc finger CDGSH-type domain protein [Burkholderia sp. H160]
------------------------------------------------------------------------
-----MA----TAIITPRNDGPYHVK---GEFKIVTQGGK--------------PVDVEKDE--VWLCRCGH
SGN-KPFCDGSHKKA-GFASNLDDTPA----P--------------------------
>4_Acti_C_flavigena_229240413_sup gi|229240413|ref|ZP_04364813.1| iron-binding zinc finger protein, CDGSH type [Cellulomonas flavigena DSM 20109]
--------------------------------------------------------------------MTAP
DGPSAPTSRPARVRITPCQDGPLLVR---GPVELVGADGE--------------AIVPRRRT--VALCRCGG
TGT-PPWCDGTHKVN-GFRTQD------------------------------------
>4_Bpro_L_nitroferrum_224827209_sup gi|224827209|ref|ZP_03700304.1| zinc finger CDGSH-type domain protein [Lutiella nitroferrum 2002]
------------------------------------------------------------------------
---------MGKAIITPRNNGPYLIK---GEFTIVTQGGR--------------EIAVEGDQ--VWLCRCGH
SRN-KPFCDGSHKAA-EFKSDLDEPS--------------------------------
>4_Acti_M_avium_254773434_sup gi|254773434|ref|ZP_05214950.1| zinc finger CDGSH-type domain-containing protein [Mycobacterium avium subsp. avium ATCC 25291]
------------------------------------------------------------------------
---------MSPTRVQVVPNGPVLVS---GPVRIEMPGGE--------------VVESDRFM--VAICTCRR
SRR-YPLCDTSHRRC-RQL---------KDSAGPAAAATTTDPAATTP----------
>4_Acti_M_intracellulare_254820814_sup gi|254820814|ref|ZP_05225815.1| zinc finger CDGSH-type domain-containing protein [Mycobacterium intracellulare ATCC 13950]
------------------------------------------------------------------------
----------------------MLVS---GPVRIEMPGGE--------------VVESDRFM--VAICTCRR
SGR-YPLCDTSHRRC-KRLS--------KTTATSAAAATTSDPASTTP----------
>4_Acti_M_kansasii_240172924_sup gi|240172924|ref|ZP_04751583.1| zinc finger CDGSH-type domain-containing protein [Mycobacterium kansasii ATCC 12478]
------------------------------------------------------------------------
-----------------MPNGPILVS---GPVRIETPGGG--------------VVASDRFM--VAICTCRR
SKE-YPLCDTSHRRC-RPQRSERSERSERSERSQRKARTDQTPSSGAGSGGAGN----
>4_Acti_N_dassonvillei_229207863_sup gi|229207863|ref|ZP_04334311.1| iron-binding zinc finger protein, CDGSH type [Nocardiopsis dassonvillei subsp. dassonvillei DSM 43111]
------------------------------------------------------------------------
---------------MVTDDGPVLVY---GPVDVETPDGT--------------RVRSDRAV--TALCVCGR
SRR-RPFCDTSHRRR-VR-----------------GDEGKEYGP--------------
>4_Acti_R_opacus_226359626_sup gi|226359626|ref|YP_002777404.1| hypothetical protein ROP_02120 [Rhodococcus opacus B4]
-----------------------------------------------------------------------M
NSIPLSGAGESDVTITVCPDGPLLVR---GAARILDTEGN--------------PIGGDRAT--VALCRCGR
TSI-APFCDSSHKKK-RRRPQ-------------------------------------
>4_Acti_S_albus_239979274_sup gi|239979274|ref|ZP_04701798.1| hypothetical protein SalbJ_07549 [Streptomyces albus J1074]
------------------------------------------------------------------------
--MPSTPERPT-RVRLDPDGGPLLVD---GPVEVVTEDGT--------------THFSHRPT--VALCTCRR
SAR-YPWCDTSHRAR-APER---------ADAPDSPEEEPR-----------------
>4_Acti_S_albus_291451153_sup gi|291451153|ref|ZP_06590543.1| conserved hypothetical protein [Streptomyces albus J1074]
------------------------------------------------------------------------
-------------MRLDPDGGPLLVD---GPVEVVTEDGT--------------THFSHRPT--VALCTCRR
SAR-YPWCDTSHRAR-APER---------ADAPDSPEEEPR-----------------
>4_Acti_S_flavogriseus_260454379_sup gi|260454379|ref|ZP_05802778.1| zinc finger CDGSH-type domain protein [Streptomyces flavogriseus ATCC 33331]
------------------------------------------------------------------------
---MPNSSEHP-CRITIGDDGPLLVE---GPVEVTCADGT--------------VAVSDRFV--VALCMCRR
SRM-YPWCDTSHRRR-TQP----------GEKSRRD------TG--------------
>4_Acti_S_hygroscopicus_256774498_sup gi|256774498|ref|ZP_05512961.1| hypothetical protein ShygA5_06104 [Streptomyces hygroscopicus ATCC 53653]
------------------------------------------------------------------------
MPDEPGAARAPARRVLVDPEGPLLVE---GPVEVVLEDGS--------------TVRSDRVM--VAVCACGR
SAR-YPWCDTSHR-Y-PAR----------PR---DA----------------------
>4_Acti_S_erythraea_134100706_sup gi|134100706|ref|YP_001106367.1| hypothetical protein SACE_4173 [Saccharopolyspora erythraea NRRL 2338]
------------------------------------------------------------------------
--MSGRDDDRDRRRVTLVRGGPILVE---GPVELVMDDGT--------------TVCSDRFV--VAVCACRR
SKR-YPFCDTSHRRR-ARDDRR------------------------------------
>4_Gpro_HTCC5015_254448429_sup gi|254448429|ref|ZP_05061890.1| conserved hypothetical protein [gamma proteobacterium HTCC5015]
------------------------------------------------------------------------
---MLWIDAGEQRRVCLCGDSNVVDC---RCHERDVAVL---------------EGGARGRW--VWLCACGR
SRQ-MPLCDGSHRRVK------------------------------------------
>4_Stre_P_trichocarpa_224169616 gi|224169616|ref|XP_002339286.1| predicted protein [Populus trichocarpa] Plant
------------------------------------------------------------------------
---------MEKTVVKCFKNGPYEIQ---GEVEITDANGKK-------------VSKDGPGT--YHLCRCGG
SSK-KPFCDGTHSRI-QFKSE-------------------------------------
