# Supplementary material for: Structure and Molecular Evolution of CDGSH Iron-Sulfur Domains
Source: PLoS One. 2011 Sep 16;6(9):e24790. doi: 10.1371/journal.pone.0024790 (PMC3174974; doi:10.1371/journal.pone.0024790)
Supplement: File S5 — Aligned sequences of type 5 and type 6 CISDs in FASTA format. Each protein is named as described for File S2. The types 5 and 6 CISDs with a degenerated CDGSH motif are labeled with prime. Eukaryotic proteins are prefixed with “e”. (TXT) [file pone.0024790.s005.txt]

>5_Apro_CP_ubique_71061962 gi|71061962|gb|AAZ20965.1| Ferredoxin-dependent glutamate synthase peptide [Candidatus Pelagibacter ubique HTCC1062]
------------------------------------------------------------------------
-----------------------------------MDKPTIADNKPKKVELVQNEEYMFCTCGKSKNQPFCD
W-SHAG------------TSFEPINFKAEET-GDAYLCMCKHSSTKPYCDGTHKNFTSDQINKS--------
-----------------------
>5_Apro_CP_ubique_91762728 gi|91762728|ref|ZP_01264693.1| Ferredoxin-dependent glutamate synthase peptide [Candidatus Pelagibacter ubique HTCC1002]
------------------------------------------------------------------------
-----------------------------------MDKPTIADNKPKKVELVQNEEYMFCTCGKSKNQPFCD
W-SHAG------------TSFEPINFKAEET-GDAYLCMCKHSSTKPYCDGTHKNFTSDQINKS--------
-----------------------
>5_Apro_M_alkaliphilus_84687223 gi|84687223|ref|ZP_01015104.1| Ferredoxin-dependent glutamate synthase [Maritimibacter alkaliphilus HTCC2654]
------------------------------------------------------------------------
--------------------------------MEKDEVPIIAAKSPAEVELEEGKEYYWCRCGRSQNQPFCD
G-SHKG------------TGITPVGFTAEES-GTAYLCRCKATGDQPYCDGTHAKLDDDLEPGD--------
-----------------------
>5_Apro_R_bacterium_254462072 gi|254462072|ref|ZP_05075488.1| glutamate synthase domain protein [Rhodobacterales bacterium HTCC2083]
------------------------------------------------------------------------
---------------------------------MIQTVPIIAGKSPFKVTLEKGKNYFWCQCGMSKSQPFCD
G-SHAG------------TDIGPLKFTADKD-GDAAMCLCKSTANGPFCDGTHAGLGDLAVGDA--------
-----------------------
>5_Apro_a_proteobacterium_HTCC2255_114769211_sup gi|114769211|ref|ZP_01446837.1| putative glutamate synthetase [alpha proteobacterium HTCC2255] Rhodobacterales bacterium HTCC2255
------------------------------------------------------------------------
-----------------------------MIKDMSKSIPIIADKKPIKVDLESGKNYFWCRCGKSQKQPFCD
G-SHIG------------TDISPMKFSVEET-GAKALCQCKASANAPFCDGAHAGLGNLNVGDQ--------
-----------------------
>5_Bact_M_tractuosa_313676429 gi|313676429|ref|YP_004054425.1| glutamate synthase (nadph) [Marivirga tractuosa DSM 4126]
------------------------------------------------------------------------
-----------------------------------MSKPKIADRKPIKVELTKGEEKYWCACGLSQNQPFCD
G-SHRK------------TDITPKQFVAEET-GDAYLCMCKHSKNPPYCDGTHATLKEESNDSA--------
-----------------------
>5_Cyan_C_sp.PCC_254432174 gi|254432174|ref|ZP_05045877.1| Conserved region in glutamate synthase family [Cyanobium sp. PCC 7001]
------------------------------------------------------------------------
-----------------------------------MTAPTVAASTPIAVSLEEGKEYVYCACGRSSDQPFCD
G-SHEG------------SGITPLSFKAEKS-GKALLCRCKQTAKPPYCDGTHARVPADRVGTS--------
-----------------------
>5_Cyan_S_sp.WH_87300527 gi|87300527|ref|ZP_01083369.1| putative glutamate synthetase [Synechococcus sp. WH 5701]
------------------------------------------------------------------------
------------------------------------------------MNLEEGKDYFYCACGRSSDQPFCD
G-SHEG------------SGFTPLAFVAERG-GKALLCRCKQTATPPYCDGTHTRVPADRVGTT--------
-----------------------
>5_Epro_C_bacterium_254459433 gi|254459433|ref|ZP_05072852.1| glutamate synthase domain protein [Campylobacterales bacterium GD 1]
------------------------------------------------------------------------
-----------------------------------MSNPIVADNKPVKVSLSRGQEYHFCTCGISKSQPFCD
G-SHVG------------TSFTPRVIVSDKD-DEAYLCACKHTANTPFCDGTHKQFSAEDIGKE--------
-----------------------
>5_Gpro_C_psychrerythraea_71145595 gi|71145595|gb|AAZ26068.1| glutamate synthase domain protein [Colwellia psychrerythraea 34H]
------------------------------------------------------------------------
-----------------------------------MTKPIIAAIAPKKVSLNQDEEYYFCTCGRSNNQPFCD
G-SHAG------------TDFKPKPFSAQES-GDAYLCQCKHTANSPFCDGSHKQFDKDQVGKE--------
-----------------------
>5_Gpro_F_balearica_308047779 gi|308047779|ref|YP_003911345.1| ferredoxin-dependent glutamate synthase [Ferrimonas balearica DSM 9799]
------------------------------------------------------------------------
-----------------------------------MTKPIIAAVRPAKVALKAGQSYWFCRCGRSATQPFCD
G-SHKG------------TDFTPLAFSPEKD-GDAYLCQCKRSQEQPYCDGSHARIPAEQVGTE--------
-----------------------
>5_Gpro_M_sp.MED121_87118355_sup gi|87118355|ref|ZP_01074254.1| putative glutamate synthetase [Marinomonas sp. MED121]
------------------------------------------------------------------------
----------------------------------MSNQPVIANNKPIKVSLEMGQEYYFCTCGRSAKQPFCD
G-SHKD------------TGFKPQMFKADSN-DDAYLCACKHSANTPFCDGSHKAFTNEQVGKA--------
-----------------------
>5_Gpro_N_oceani_254436242 gi|254436242|ref|ZP_05049749.1| Conserved region in glutamate synthase superfamily [Nitrosococcus oceani AFC27]
------------------------------------------------------------------------
--------------------------------MEIMAKAKIADRIPKQLNSEPGE-YYWCACGRSKKQPFCD
G-SHVG------------TGIKPVAFMVEEG-ASEWLCMCKQTGNAPYCDGTHKTLPPDETELE--------
-----------------------
>5_Gpro_N_oceani_77166405 gi|77166405|ref|YP_344930.1| ferredoxin-dependent glutamate synthase [Nitrosococcus oceani ATCC 19707]
------------------------------------------------------------------------
-----------------------------------MAKAKIADRIPKQLNSEPGE-YYWCACGRSKKQPFCD
G-SHVG------------TGIKPVAFMVEEG-ASEWLCMCKQTGNAPYCDGTHKTLPPDETELE--------
-----------------------
>5_Gpro_N_watsoni_299541381 gi|299541381|gb|ADJ29698.1| ferredoxin-dependent glutamate synthase [Nitrosococcus watsoni C-113]
------------------------------------------------------------------------
--------------------------------MEIMAKAKIAARVPKQVNSEPGE-YYWCACGRSKQQPFCD
G-SHVG------------TGIKPVAFTVEEG-TSEWLCMCKQTGNAPYCDGTHKTLPPDVTELA--------
-----------------------
>5_Gpro_R_sp.MED297_88798485_sup gi|88798485|ref|ZP_01114070.1| putative glutamate synthetase [Reinekea sp. MED297]
------------------------------------------------------------------------
-----------------------------------MSEPIIANNRPAKVSLTEGEEYWFCACGRSQNQPFCD
G-SHKG------------TGFKPIGFTAEET-GDAYLCQCKQSADKPFCDGTHKNFSNDQVGQP--------
-----------------------
>5_Gpro_S_halifaxensis_167625211 gi|167625211|ref|YP_001675505.1| ferredoxin-dependent glutamate synthase [Shewanella halifaxensis HAW-EB4]
------------------------------------------------------------------------
------------------------------------MKPIVADNKPIKVSLTQGKEYYFCSCGRSKNQPFCD
G-SHAG------------SEFKPKAFKADKT-EDAFLCQCKHSANPPFCDGSHKQFTPANVGKE--------
-----------------------
>5_Gpro_S_loihica_127513912 gi|127513912|ref|YP_001095109.1| ferredoxin-dependent glutamate synthase [Shewanella loihica PV-4]
------------------------------------------------------------------------
-----------------------------------MVKPVIADNKPKKVELTKGKEYYFCVCGRSNSQPFCD
G-SHKG------------TGFSPKAFTAERS-GEAYLCACKHTGNAPYCDGTHKQFSAEQVGNE--------
-----------------------
>5_Gpro_S_pealeana_157963044 gi|157963044|ref|YP_001503078.1| ferredoxin-dependent glutamate synthase [Shewanella pealeana ATCC 700345]
------------------------------------------------------------------------
------------------------------------MKPIVADNKPIKVSLTQGKEYYFCSCGRSKNQPFCD
G-SHAG------------TPFKPQQFIADKT-EDSYLCQCKHTANSPFCDGSHKQFTQSDIGKQ--------
-----------------------
>5_Gpro_S_piezotolerans_212633837 gi|212633837|ref|YP_002310362.1| glutamate synthase domain-containing protein [Shewanella piezotolerans WP3]
------------------------------------------------------------------------
-----------------------------------MANPIVAAIIPKNVSLNKGEEYYFCTCGRSKSQPFCD
G-SHAG------------TEFTPKAFTAEQT-GDAYLCQCKHTANPPYCDGSHKQFDKQQIGKE--------
-----------------------
>5_Gpro_S_sediminis_157376684 gi|157376684|ref|YP_001475284.1| ferredoxin-dependent glutamate synthase [Shewanella sediminis HAW-EB3]
------------------------------------------------------------------------
-----------------------------------MSNPIVADNKPKKVELTKGKEYYFCACGRSKKQPFCD
G-SHAG------------TSFKPKAFTAEQD-GDAYLCACKHTGNAPFCDGSHKQFTAKQVGSE--------
-----------------------
>5_Gpro_S_violacea_294142238 gi|294142238|ref|YP_003558216.1| glutamate synthase [Shewanella violacea DSS12]
------------------------------------------------------------------------
----------------------------MIKPLSTDAKPIIADNKPKKVELTKGQEYYFCACGQSNKQPFCD
G-SHAG------------TSFKPKAFTAEQD-GDAYLCACKHTANAPFCDGTHKQFTAKQVGKE--------
-----------------------
>5_Gpro_S_woodyi_170727347 gi|170727347|ref|YP_001761373.1| ferredoxin-dependent glutamate synthase [Shewanella woodyi ATCC 51908]
------------------------------------------------------------------------
-----------------------------------MSKPIIADNKPKKVELNKGEEYYFCACGKSQSQPFCD
G-SHAG------------TSFKPKAFTAEQD-GEAFLCACKHTANAPFCDGSHKQFTASQIGSE--------
-----------------------
>5_Gpro_T_sp.HL-EbGR7_220933674 gi|220933674|ref|YP_002512573.1| ferredoxin-dependent glutamate synthase [Thioalkalivibrio sp. HL-EbGR7]
------------------------------------------------------------------------
-----------------------------------MTQPRIAARTPIAVELKAGKKYFWCSCGRSKNQPFCD
G-SHEG------------TDFKPMAFTPDED-GEAHLCRCKQTGNPPYCDGSHAGLDEEQASTG--------
-----------------------
>5_Gpro_T_sp.K90mix_288944323 gi|288944323|gb|ADC72022.1| Glutamate synthase (NADPH) [Thioalkalivibrio sp. K90mix]
------------------------------------------------------------------------
-----------------------------------MAGAKIAAVEPKGVELKKGEEYYFCRCGRSKDQPFCD
G-SHEG------------TGLEPIAFTPEED-GEAFLCQCKQSGDLPYCDGTHQQFDEDDIGTE--------
-----------------------
>5_Gpro_V_alginolyticus_91225469 gi|91225469|ref|ZP_01260591.1| putative glutamate synthetase [Vibrio alginolyticus 12G01]
------------------------------------------------------------------------
-----------------------------------MSKPIIADNKPIKVELKAGQEYYFCRCGRSKNQPYCD
G-SHSG------------TGLKPMSFSAEKD-EDAYLCQCKHTANAPFCDGTHKRFTAEQVGKE--------
-----------------------
>5_Gpro_V_harveyi_269962943_sup gi|269962943|ref|ZP_06177281.1| conserved hypothetical protein [Vibrio harveyi 1DA3]
------------------------------------------------------------------------
--------------MSCSTLTESQPQSMALKKGSKMSKPVIADNKPIKVELVQGQEYYFCRCGRSKNQPYCD
G-SHAG------------TDFKPMSFVAEKD-EDAYLCQCKHTANAPFCDGTHKQFTSEQVGQE--------
-----------------------
>5_Gpro_V_orientalis_261252026_sup gi|261252026|ref|ZP_05944600.1| glutamate synthase [NADPH] large chain [Vibrio orientalis CIP 102891]
------------------------------------------------------------------------
-----------------------------------MSKPVIAANKPIKVELTAGEENYFCTCGRSSNQPYCD
G-SHAG------------TGFKPKAFTTEES-GDAYLCRCKHTQNPPFCDGAHKQFTDADVCKE--------
-----------------------
>5_Gpro_V_parahaemolyticus_260901699_sup gi|260901699|ref|ZP_05910094.1| putative glutamate synthetase [Vibrio parahaemolyticus AQ4037]
------------------------------------------------------------------------
-----------------------------------MSKPIIADNKPIKVELKAGQEYYFCRCGRSKKQPYCD
G-SHSG------------TGMKPMSFTAEKD-EDAYLCQCKHTANAPFCDGTHKRFTAEQVGKE--------
-----------------------
>5_Gpro_V_parahaemolyticus_28900621_sup gi|28900621|ref|NP_800276.1| putative glutamate synthetase [Vibrio parahaemolyticus RIMD 2210633]
------------------------------------------------------------------------
-----------------------------------MSKPIIADNKPIKVELKAGQEYYFCRCGRSKKQPYCD
G-SHSG------------TGMKPMSFTAEKD-EDAYLCQCKHTANAPFCDGTHKRFTAEQVGKE--------
-----------------------
>5_Gpro_V_shilonii_149187525 gi|149187525|ref|ZP_01865822.1| putative glutamate synthetase [Vibrio shilonii AK1]
------------------------------------------------------------------------
-----------------------------------MSKPIIADNKPIKVELEGGQEHYFCTCGRSKNQPYCD
G-SHAG------------TEFKPQSFSADKS-GDAYLCRCKHSANLPYCDGSHKQFSDEQVGQE--------
-----------------------
>5_Gpro_V_sp.Ex25_254229217 gi|254229217|ref|ZP_04922636.1| Glutamate synthase domain 2 [Vibrio sp. Ex25]
------------------------------------------------------------------------
-----------------------------------MSKPIIADNKPIKVNLTEGQEYYFCRCGRSKNQPYCD
G-SHSG------------TGLKPMSFTAEKD-EDAYLCQCKHTSNAPFCDGTHKRFSSEQVGKE--------
-----------------------
>5_Gpro_V_sp.MED222_86147017 gi|86147017|ref|ZP_01065335.1| glutamate synthase domain protein [Vibrio sp. MED222]
------------------------------------------------------------------------
-----------------------------------MKNPVIADTKPVKVELTEGEEYYFCTCGKSKNQPFCD
G-SHAG------------TGFKPKSFVAEET-GDAYLCRCKYSNNLPFCDGTHKQFTAEQVGQE--------
-----------------------
>5_Gpro_V_splendidus_218710117 gi|218710117|ref|YP_002417738.1| putative glutamate synthetase [Vibrio splendidus LGP32]
------------------------------------------------------------------------
-----------------------------------MKNPVIADTKPVKVELTEEEEYYFCTCGKSKNQPYCD
G-SHAG------------TGFKPKSFVAEET-GDAYLCRCKYSNNLPFCDGTHKQFTAEQVGQE--------
-----------------------
>5_Gpro_V_splendidus_84386711 gi|84386711|ref|ZP_00989737.1| glutamate synthase domain protein [Vibrio splendidus 12B01]
------------------------------------------------------------------------
-----------------------------------MKNPVIADNKPVKVELTEGEEYYFCTCGKSKNQPFCD
G-SHAG------------TGFKPKSFVAEET-GDAYLCRCKYSNNLPFCDGTHKQFTAEQVGQE--------
-----------------------
>6_Apro_B_sp.ORS278_146339076 gi|146339076|ref|YP_001204124.1| hypothetical protein BRADO2030 [Bradyrhizobium sp. ORS278]
------------------------------------------------------------------------
-----------------------------------MSEPAIGGRTPLPIEVEAGKDYWWCTCGKSAKQPFCD
G-SHAG------------SSFAPMQYTAPET-KKAFFCTCKRTANAPLCDGAHSKLPA--------------
-----------------------
>6_Apro_CP_sp._254455817 gi|254455817|ref|ZP_05069246.1| putative glutamate synthetase [Candidatus Pelagibacter sp. HTCC7211]
------------------------------------------------------------------------
-----------------------------------MTKGQRAGNSAIAVEVEKGKSYYWCACGKSKNQPFCD
G-SHKG------------TEFNSVVYKAEET-KKKFFCSCKQTDNQPFCDGSHNKK----------------
-----------------------
>6_Apro_CP_ubique_91762730 gi|91762730|ref|ZP_01264695.1| putative glutamate synthetas [Candidatus Pelagibacter ubique HTCC1002]
------------------------------------------------------------------------
-----------------------------------MTKGQNAGNGPIAVDVEKDKSYYWCSCGKSSKQPFCD
G-SHQG------------SEFTPLAYKAEET-KKVFFCACKQTNNQPLCDGSHSK-----------------
-----------------------
>6_Apro_D_shibae_159045146 gi|159045146|ref|YP_001533940.1| hypothetical protein Dshi_2606 [Dinoroseobacter shibae DFL 12]
------------------------------------------------------------------------
----------------------------------MSDTPIIAQKAPYPVEVTAGKTYFWCTCGRSGAQPFCD
G-SHKD------------TGLTPMKYEAAAD-KTLYFCGCKATAKAPLCDGAHNKL----------------
-----------------------
>6_Apro_H_denitrificans_299525420 gi|299525420|gb|ADJ23889.1| Iron sulfur domain-containing, CDGSH-type [Hyphomicrobium denitrificans ATCC 51888]
--------------------------------MSTIRVPLDRVMLKIRAAHSIRVLSVYRALASRRMLGDIP
PTHLPDVAKPVSDFGRIQKYAYVKARSNAAGGSLMSDEAVIAQTGPFQVELTEGQEYWYCRCGRSKTQPFCD
G-SHEG------------TSFVPLQFTVDHT-GVFNICGCKATDDEPFCDGTHNVL----------------
-----------------------
>6_Apro_H_phototrophica_163761027 gi|163761027|ref|ZP_02168105.1| putative glutamate synthetase [Hoeflea phototrophica DFL-43]
------------------------------------------------------------------------
-----------------------------------MTKGQVAATVPVRIEVEADKSYFWCTCGQSSKQPFCD
G-SHSG------------TEFQPLKWTAEQS-GAKFFCTCKQTDGQPFCDGSHSTVSG--------------
-----------------------
>6_Apro_J_sp.CCS1_89055887 gi|89055887|ref|YP_511338.1| Zinc finger, CDGSH-type [Jannaschia sp. CCS1]
------------------------------------------------------------------------
-----------------------------------MSQPTIPQTAPYPVEVEAGKSYFWCSCGQSATQPFCD
G-SHQG------------SDFAPLKFTAEKD-GKVFFCGCKATDNAPLCDGSHARL----------------
-----------------------
>6_Apro_L_alexandrii_254501858 gi|254501858|ref|ZP_05114009.1| hypothetical protein SADFL11_1896 [Labrenzia alexandrii DFL-11]
------------------------------------------------------------------------
-----------------------------------MSEPVVAQKAPYAVEVEAGKNYFWCACGKSANQPFCD
G-SHKG------------TDFAPVKYTAEKD-GKAFFCGCKASSKSPLCDGTHSKL----------------
-----------------------
>6_Apro_M_magneticum_83313106 gi|83313106|ref|YP_423370.1| hypothetical protein amb4007 [Magnetospirillum magneticum AMB-1]
------------------------------------------------------------------------
-----------------------------------MTDPVIAQKAPYPVTVEAGKTYHWCACGRSKAQPFCD
G-SHKG------------TGLAPVAYTPDKA-GTAYFCGCKASKAPPLCDGTHKTL----------------
-----------------------
>6_Apro_R_bacterium_254464863 gi|254464863|ref|ZP_05078274.1| conserved hypothetical protein [Rhodobacterales bacterium Y4I]
------------------------------------------------------------------------
----------------------------------MTDTPEIAQKAPFPVEVTEGKTYFWCACGKSSRQPFCD
G-SHKD------------TGFEPVKYKAEKD-GKVFFCGCKHSGKKPLCDGTHSKL----------------
-----------------------
>6_Apro_R_bacterium_254510899 gi|254510899|ref|ZP_05122966.1| conserved hypothetical protein [Rhodobacteraceae bacterium KLH11]
------------------------------------------------------------------------
----------------------------------MSDAPIIAQKSPVPVDVTEGKTYFWCSCGKSQRQPFCD
G-SHKG------------TSFEPVKYTAEAS-KKLFFCGCKHSSNPPLCDGTHTKL----------------
-----------------------
>6_Apro_R_denitrificans_110678962_sup gi|110678962|ref|YP_681969.1| hypothetical protein RD1_1658 [Roseobacter denitrificans OCh 114]
------------------------------------------------------------------------
----------------------------------MSDTPKIAQTAPYPVDVIAGKSYFWCTCGQSSKQPFCD
G-SHKD------------TGFAPMKYEAEED-RKVFFCGCKATSKAPMCDGSHSKL----------------
-----------------------
>6_Apro_R_litoralis_163734119 gi|163734119|ref|ZP_02141560.1| hypothetical protein RLO149_04234 [Roseobacter litoralis Och 149]
------------------------------------------------------------------------
----------------------------------MSDTPKIAQTAPYPVEVTAGKSYFWCTCGQSSKQPFCD
G-SHKD------------TSFAPMKYEAEED-RKVFFCGCKATRNAPMCDGSHSKL----------------
-----------------------
>6_Apro_R_pomeroyi_56677582 gi|56677582|gb|AAV94248.1| conserved hypothetical protein [Ruegeria pomeroyi DSS-3]
------------------------------------------------------------------------
----------------------------------MSDSPEIVQKAPFAVEVTEGKSYFWCACGKSQKQPFCD
G-SHKG------------TAFAPVKYTAEAD-KKVFFCGCKHSGKQPLCDGSHSKL----------------
-----------------------
>6_Apro_R_sp.217_85705287 gi|85705287|ref|ZP_01036386.1| hypothetical protein ROS217_17502 [Roseovarius sp. 217]
------------------------------------------------------------------------
-----------------------------------MTKPIIAQKAPYPVEVEDGKTYFWCACGQSSKQPFCD
G-SHKD------------TGIAPVKYVATTS-KRVFFCGCKHSDTAPLCDGSHGKL----------------
-----------------------
>6_Apro_R_sp.AzwK-3b_149913600 gi|149913600|ref|ZP_01902133.1| hypothetical protein RAZWK3B_09866 [Roseobacter sp. AzwK-3b]
------------------------------------------------------------------------
-----------------------------------MTAPIVAQKAPYPVEVEEGKSYFWCACGKSRKQPFCD
G-SHKD------------TGIAPVKYTAEAS-KRVFFCGCKHSSKQPLCDGAHSKL----------------
-----------------------
>6_Apro_R_sp.AzwK-3b_149915556 gi|149915556|ref|ZP_01904082.1| hypothetical protein RAZWK3B_06362 [Roseobacter sp. AzwK-3b]
------------------------------------------------------------------------
-----------------------------------MTAPIVAQKAPYPVEVEEGKSYFWCACGKSSKQPFCD
G-SHKD------------TGIAPVKYTAKAS-KRVFFCGCKHSSKQPLCDGAHSKL----------------
-----------------------
>6_Apro_R_sp.R11_254477646 gi|254477646|ref|ZP_05091032.1| conserved hypothetical protein [Ruegeria sp. R11]
------------------------------------------------------------------------
------------------------------MPSDKTDTPDIAQKAPFPVEVTEGKTYFWCSCGKSSRQPFCD
G-SHAG------------TGFAPVKYTAEKD-GKAFFCGCKHTDKAPLCDGSHASL----------------
-----------------------
>6_Apro_S_lacuscaerulensis_260432904 gi|260432904|ref|ZP_05786875.1| zinc finger cdgsh-type domain protein [Silicibacter lacuscaerulensis ITI-1157]
------------------------------------------------------------------------
----------------------------------MSEKPKIAQNEPYVVEVTEGKSYFWCACGRSGRQPFCD
G-SHKD------------TGLEPVKYTAETS-RKVFFCGCKQTANPPFCDGRHSRL----------------
-----------------------
>6_Apro_a_proteobacterium_BAL199_163795037 gi|163795037|ref|ZP_02189006.1| hypothetical protein BAL199_09178 [alpha proteobacterium BAL199]
------------------------------------------------------------------------
-----------------------------------MPEPVCAQKSPYAIDVEEGRAYFWCACGRSQKQPFCD
G-SHSG------------TGIQPTRYKAERA-ETVFFCGCKSTKDGPFCDGTHNTL----------------
-----------------------
>6_Apro_a_proteobacterium_HIMB114_262276820 gi|262276820|ref|ZP_06054613.1| ferredoxin-dependent glutamate synthase [alpha proteobacterium HIMB114]
------------------------------------------------------------------------
--------------------------------------MDKKVKQPIQVNLDKDRVYFWCTCGLSDKQPMCD
G-SHKG-----------KSEKKSQSFRVEET-KEYYLCTCKLTNNPPYCDGSHNS-----------------
-----------------------
>6_Bact_F_bacterium_225010839 gi|225010839|ref|ZP_03701307.1| zinc finger CDGSH-type domain protein [Flavobacteria bacterium MS024-3C]
------------------------------------------------------------------------
--------------------------------------MSDVNSGPIPVALEKDKNYSWCTCGHTENEPFCD
G-SHRK-----------NNATPSLKFSVSEE-KTAYLCSCKKTSNPPYCDGSHKG-----------------
-----------------------
>6_Bact_M_marina_124009393 gi|124009393|ref|ZP_01694071.1| glutamate synthase domain protein [Microscilla marina ATCC 23134]
------------------------------------------------------------------------
-----------------------------------MANPKIAQKTPYAVDVVAGKNYFWCSCGESANQPFCD
G-KHKG------------SEFTPHKQSFDED-KTVYFCGCKHTNGQPLCDGSHSKL----------------
-----------------------
>6_Bpro_L_cholodnii_171057121 gi|171057121|ref|YP_001789470.1| zinc finger CDGSH-type domain-containing protein [Leptothrix cholodnii SP-6]
------------------------------------------------------------------------
-----------------------------------MSQPHIAQKAPFPVAVEAGKSYWWCACGQSRNQPFCD
G-SHKG------------SAFSPMEYKAAEA-GTVYFCGCKHSAKAPLCDGTHKSL----------------
-----------------------
>6_Bpro_N_europaea_30250212_sup gi|30250212|ref|NP_842282.1| hypothetical protein NE2282 [Nitrosomonas europaea ATCC 19718]
------------------------------------------------------------------------
-----------------------------------MGESGTKSRFPIRVQLEANKQYYWCRCGLSQSQPFCD
G-AHRG------------TGMNPVVFVVRET-SPVWLCVCKETKNIPFCDCFRTD-----------------
-----------------------
>6_Bpro_S_lithotrophicus_291582660 gi|291582660|gb|ADE10318.1| Iron sulfur domain-containing, CDGSH-type [Sideroxydans lithotrophicus ES-1]
------------------------------------------------------------------------
---------------------------------MTENKARIAQKSPYAVDVEAGKSYWYCTCGKSAGQPFCD
G-SHKG------------SEFAPREFKAEKS-ETVYFCGCKHSGNGMTCDGSHQKL----------------
-----------------------
>6_Bpro_T_denitrificans_74056375 gi|74056375|gb|AAZ96815.1| conserved hypothetical protein [Thiobacillus denitrificans ATCC 25259]
------------------------------------------------------------------------
-----------------------------------MSEPVVYDRNPAELELEPGE-YWWCSCGRSMTQPFCD
G-SHEG------------TGLEPVSFVINEK-TTVWLCNCKHTKDKPFCDGTHEQLPDDIF-----------
-----------------------
>6_Bpro_T_sp.MZ1T_237654556 gi|237654556|ref|YP_002890870.1| zinc finger CDGSH-type domain protein [Thauera sp. MZ1T]
------------------------------------------------------------------------
--------------------------------MSEQREPHVAQKAPYAVEVEAGKKYFWCACGLSKKQPFCD
G-SHKG------------SGFAPTAFTPEKS-GTVHLCGCKHTANAPYCDGTHTKL----------------
-----------------------
>6_Chlo_C_ferrooxidans_110598905 gi|110598905|ref|ZP_01387153.1| Zinc finger, CDGSH-type [Chlorobium ferrooxidans DSM 13031]
------------------------------------------------------------------------
----------------------------------------MEQKKPYIIKEQPG-TKYYCACSSSKNLPYCD
G-SHKG------------SGLHPVKVEIDEE-KTVAICSCGLSANPPYCDGSHKSAQ---------------
-----------------------
>6_Chlo_C_limicola_189339807 gi|189339807|gb|ACD89210.1| zinc finger CDGSH-type domain protein [Chlorobium limicola DSM 245]
------------------------------------------------------------------------
----------------------------------------MEPKRPYIIREQAG-TTYYCACGKSQNKPYCD
G-AHEG------------SGLHPYKVEIEAE-KNVAVCSCGLSAKMPFCDGAHKSIA---------------
-----------------------
>6_Chlo_C_luteolum_78185989 gi|78185989|ref|YP_374032.1| Zn-finger, CDGSH type [Chlorobium luteolum DSM 273]
------------------------------------------------------------------------
--------------------------------------MPMEKKGPYIITEQPG-TKYYCACGMSKTPPYCD
G-SHKG------------TGKHPSRVEILEE-KEVAVCSCCRSADFPWCDGSHNAPGN--------------
-----------------------
>6_Chlo_C_phaeobacteroides_119355775 gi|119355775|gb|ABL66646.1| zinc finger, CDGSH-type domain protein [Chlorobium phaeobacteroides DSM 266]
------------------------------------------------------------------------
----------------------------------------MEKNRPCIILEQPG-TRYYCACGKSGTQPHCD
G-SHKG------------SGLHPWKVEIETE-KKVAICTCGISKKLPFCDGAHKTLG---------------
-----------------------
>6_Chlo_C_phaeobacteroides_189499117 gi|189499117|ref|YP_001958587.1| zinc finger CDGSH-type domain-containing protein [Chlorobium phaeobacteroides BS1]
------------------------------------------------------------------------
---------------------------------------MEKRNKPYIQHEEPG-LKKYCACSLSRNLPYCD
G-SHHG------------TGMHSYKVEIETA-KTVAICGCGSSKNKPFCDGSHELLQET-------------
-----------------------
>6_Chlo_P_aestuarii_194332985 gi|194332985|ref|YP_002014845.1| zinc finger CDGSH-type domain-containing protein [Prosthecochloris aestuarii DSM 271]
------------------------------------------------------------------------
---------------------------------------MGERKEPYILHEEPG-LKKYCACGLSKNKPYCD
G-SHHG------------TGIHSYKVEIDEP-KTVAICGCGLSKNKPFCDGSHASQQA--------------
-----------------------
>6_Cyan_C_sp.PCC_218438461 gi|218438461|ref|YP_002376790.1| zinc finger CDGSH-type domain protein [Cyanothece sp. PCC 7424]
------------------------------------------------------------------------
-----------------------------------MTEPTIFDKKPVVLDLEAG-DYWWCSCGNSKNQPYCD
G-AHKG------------TEFVPVKVTLEDS-KKVALCLCKKTNNSPFCDGTHAKL----------------
-----------------------
>6_Cyan_C_sp.PCC_220907342 gi|220907342|ref|YP_002482653.1| zinc finger CDGSH-type domain protein [Cyanothece sp. PCC 7425]
------------------------------------------------------------------------
---------------------------------MSTDLPVVVDKKPVVMELEAG-TYYWCSCGLSSNQPFCN
G-AHKG------------TTFTPLAFELSEK-KSVALCLCKKTGKAPFCDGSHHQLET--------------
-----------------------
>6_Cyan_C_sp.PCC_307153966 gi|307153966|ref|YP_003889350.1| Iron sulfur domain-containing, CDGSH-type [Cyanothece sp. PCC 7822]
------------------------------------------------------------------------
-----------------------------------MSEPIIVDKKPVVLELEAG-DYWWCSCGNSKNQPYCD
G-GHKG------------TDFVPVKFTLEEA-KKVALCLCKKTNNSPLCDGTHAKL----------------
-----------------------
>6_Cyan_C_sp.PCC_307592339 gi|307592339|ref|YP_003899930.1| CDGSH-type iron sulfur domain-containing protein [Cyanothece sp. PCC 7822]
------------------------------------------------------------------------
-----------------------------------MNRPTITNQKPKIVELDSG-VYFGCTCGQSDKFPFCD
G-THKN------------TDFVPVKLTLSEK-KKVAFCECKKSQNTPFCDGSHSQL----------------
-----------------------
>6_Cyan_L_sp.PCC_119485154 gi|119485154|ref|ZP_01619539.1| hypothetical protein L8106_06889 [Lyngbya sp. PCC 8106]
------------------------------------------------------------------------
-----------------------------------MSEPKIFDKKPTVMELEPG-TYYWCSCGHSAKQPFCD
G-SHQG------------TEFTPVAFELTEK-KSVALCLCKYTKNTPYCDGSHTRL----------------
-----------------------
>6_Cyan_O_sp.PCC_300868903 gi|300868903|ref|ZP_07113509.1| conserved hypothetical protein [Oscillatoria sp. PCC 6506]
------------------------------------------------------------------------
-----------------------------------MSTPVIFDKKPVVLALEPG-TYYWCKCGQSQNQPYCD
G-GHKG------------TEFVPLAFEITET-KTVALCNCKHTANSPFCDGAHAKL----------------
-----------------------
>6_Cyan_S_elongatus_56752402 gi|56752402|ref|YP_173103.1| hypothetical protein syc2393_d [Synechococcus elongatus PCC 6301]
------------------------------------------------------------------------
------------------------------------MDETMSMLSPHSIHLEAG-THALCACGLSKSGNFCD
G-SHQG------------SGKVPQILKLEQP-KTVYLCNCSASGNQPFCDGSHTRSVSPVATTRKPWWKFWG
-----------------------
>6_Dpro_G_lovleyi_189423982 gi|189423982|ref|YP_001951159.1| zinc finger CDGSH-type domain protein [Geobacter lovleyi SZ]
-----------------------------------------------------------------------M
CFRPAGVNKPQECPNCKKKLAAIGGVKQKICPFCKTALGEEPKPEPITVELEPG-TYQRCTCGKSKTMPFCD
G-SHAG------------SGMSPLEFEITEK-QQVKLCNCGKTKTAPFCDGSHTK-----------------
-----------------------
>6_Epro_S_denitrificans_78497738 gi|78497738|gb|ABB44278.1| Zinc finger, CDGSH-type [Sulfurimonas denitrificans DSM 1251]
------------------------------------------------------------------------
----------------------------------MCKDAIVFDNKPNGVTLEAWIPYYICTCGRSEGGVFCD
G-KHEG------------SSCMPKKVTVEKT-KQYHICMCKSSKNFPFCDGTHSTYRDEDIGGKVRYEEEVE
-----------------------
>6_Epro_S_kujiense_313683552 gi|313683552|ref|YP_004061290.1| iron sulfur-containing domain, cdgsh-type [Sulfuricurvum kujiense DSM 16994]
------------------------------------------------------------------------
-------------------------------------MDTHFQNDPFKASLDANKEYWYCTCGQSDTFPFCD
G-NHEG------------TGKLPIKFSEEVE-TDKWLCRCGRSGRKPYCDGSHQQGG---------------
-----------------------
>6_Firm_C_cellulolyticum_220929101 gi|220929101|ref|YP_002506010.1| zinc finger CDGSH-type domain protein [Clostridium cellulolyticum H10]
------------------------------------------------------------------------
-----------------------------------MDKPVVAGKSPIPVELKKGETYYYCTCGKSSNQPFCN
G-AHEG------------TSFKPMAFTADKD-ETAYLCTCKQTKNPPYCDGSHQNL----------------
-----------------------
>6_Firm_C_sp.7_2_43FAA_254520494 gi|254520494|ref|ZP_05132550.1| conserved hypothetical protein [Clostridium sp. 7_2_43FAA]
------------------------------------------------------------------------
-----------------------------------MDKSSVAKKHPILVDLKENQTYFWCTCGKSSNLPFCN
G-AHVG------------TNFSPLTFTSKKT-EKAHLCACNHTKNAPFCDGSHLKLV---------------
-----------------------
>6_Gpro_B_sp.PS_153874243 gi|153874243|ref|ZP_02002535.1| glutamate [Beggiatoa sp. PS]
------------------------------------------------------------------------
-----------------------------------MAEPECPQKAPYVLELSAG-TYYWCSCGKSTHQPYCD
G-SHGD------------TDFLPVPLTLKEK-TQVAFCGCKRTKNQPLCDGAHQNL----------------
-----------------------
>6_Gpro_C_psychrerythraea_71148386 gi|71148386|gb|AAZ28859.1| conserved hypothetical protein [Colwellia psychrerythraea 34H]
------------------------------------------------------------------------
-------------------MGSHCVYVYIKLWRIIMTKPVRASNTPFAVEVEEGKKYSWCSCGKSEKQPFCD
G-SHKG------------SEFSPVRFTATES-KKLFFCGCKLTASQPLCDGSHK------------------
-----------------------
>6_Gpro_M_algicola_149376891 gi|149376891|ref|ZP_01894646.1| hypothetical protein MDG893_18939 [Marinobacter algicola DG893]
------------------------------------------------------------------------
---------------------------------MTDDKPEIPRTTPCSVLVEGGKNYFWCACGRSNSQPFCD
G-SHKG------------TGFTPVKYTAEKK-EWVWFCGCKHTGNPPLCDGTHKTLDQGA------------
-----------------------
>6_Gpro_M_sp.ELB17_126667726 gi|126667726|ref|ZP_01738694.1| hypothetical protein MELB17_10498 [Marinobacter sp. ELB17]
------------------------------------------------------------------------
-----------------------------------MTKAIRASDTPYAVEVESGKNYFWCACGKSANQPFCD
G-SHSG------------SDFRPVKYAASET-KKAFFCGCKSTASQPMCDGSHKQV----------------
-----------------------
>6_Gpro_N_halophilus_291581279 gi|291581279|gb|ADE15736.1| zinc finger CDGSH-type domain protein [Nitrosococcus halophilus Nc4]
------------------------------------------------------------------------
-----------------------------------MAEPFIVQKKPFVVTLDAG-DYWWCACGQSKNQPFCD
G-SHKG------------TGFTPVKFSLSEQ-KKVALCGCKHTGNKPYCDGTHSKL----------------
-----------------------
>6_Gpro_O_sp.MED92_89094810_sup gi|89094810|ref|ZP_01167744.1| putative glutamate synthetase [Oceanospirillum sp. MED92]
------------------------------------------------------------------------
---------------------------------MSHSPVHRAGDAPVKVHLEAGQTYAWCACGRSASQPFCD
G-SHQG------------TGLDPIVFTAEKD-GDVWLCMCKQTSGPPLCDGSHKN-----------------
-----------------------
>6_Gpro_O_sp.RED65_94501840_sup gi|94501840|ref|ZP_01308352.1| putative glutamate synthetase [Oceanobacter sp. RED65]
------------------------------------------------------------------------
------------------------------------------MRQPIRVELEAGKTYYWCECGRSKAQPFCD
G-SHKG------------TPYEPRPFTVDKD-QTRFLCACKDTENAPFCDGSHSR-----------------
-----------------------
>6_Gpro_P_ingrahamii_119864028 gi|119864028|gb|ABM03505.1| zinc finger, CDGSH-type domain protein [Psychromonas ingrahamii 37]
------------------------------------------------------------------------
-----------------------------------MTKAVRVSDTPFAVEVEEGKKYNWCACGKSEKQPFCD
G-SHQG------------SEFSPVRFTATES-KKVFFCGCKQTASQPLCDGSHKKT----------------
-----------------------
>6_Gpro_P_profundum_90411729 gi|90411729|ref|ZP_01219738.1| hypothetical protein P3TCK_17787 [Photobacterium profundum 3TCK]
------------------------------------------------------------------------
-----------------------------------MSNNIIADNQPVLVQLEKGKTYQFCVCGYSHTQPFCD
D-SHLG------------TEFEPMYFTAEKT-EQRWLCQCKQSGNQPYCDGSHKAYSEDDIGLEAPNKDDSQ
-----------------------
>6_Gpro_S_benthica_163748514 gi|163748514|ref|ZP_02155768.1| putative glutamate synthetase [Shewanella benthica KT99]
------------------------------------------------------------------------
----------------------------MSKPDSTDAKPIIADNKPKKVELTKGQEYYFCACGQSKQQPFCD
G-SHAG------------TSFKPKAFTAEQD-GDAYLCVCKHTANAPFCDGTHKQFTVKQVGKEGPGLKSDA
MPH--------------------
>6_Gpro_T_sp.HL-EbGR7_220934133 gi|220934133|ref|YP_002513032.1| zinc finger CDGSH-type domain protein [Thioalkalivibrio sp. HL-EbGR7]
------------------------------------------------------------------------
---------------------------------MSNCKPEIAAKQPIAVQLEAGKKYFWCACGKSKKQPFCD
G-SHQG------------SGCEPVAFTAEKT-GEAWLCQCKRTGNVPFCDGSHNKL----------------
-----------------------
>6_Gpro_m_bacterium_311696416 gi|311696416|gb|ADP99289.1| protein containing iron sulfur domain-containing, CDGSH-type domains [marine bacterium HP15]
------------------------------------------------------------------------
---------------------------------MSNEKPVVASKTPFSVMVEAGKNYFWCACGRSGSQPFCD
G-SHKG------------TGITPIKYEAEKK-EWVWFCGCKQTGNAPLCDGSHKALE---------------
-----------------------
>6_Gpro_m_gamma_119475497 gi|119475497|ref|ZP_01615850.1| hypothetical protein GP2143_16796 [marine gamma proteobacterium HTCC2143]
------------------------------------------------------------------------
-----------------------------------MPEPKRASDTPYAVEVEEGKNYWWCSCGLSNQQPFCD
G-SHKG------------GEFSPVKYQAEAS-KKVFFCGCKITANRPLCDGAHKS-----------------
-----------------------
>6_Gpro_u_gamma_297183859 gi|297183859|gb|ADI19981.1| hypothetical protein [uncultured gamma proteobacterium EB000_65A11]
------------------------------------------------------------------------
-----------------------------------MSEPVRAADTPFGTEVEEGKSYFWCACGKSQKQPFCD
G-SHAD------------TEFLPLKYTSEAS-KTLYFCGCKATRNAPLCDGSHNS-----------------
-----------------------
>6_Nitr_CN_defluvii_302035411 gi|302035411|ref|YP_003795733.1| hypothetical protein NIDE0017 [Candidatus Nitrospira defluvii]
------------------------------------------------------------------------
-----------------------------------MEEPVIAAKQPAVLELEAG-THYWCRCGRSKQQPFCD
G-SHKG------------TSFTPMEFTTTEK-KTVALCQCKHTKNPPFCDGTHKSL----------------
-----------------------
>6_Prot_M_sp.MC-1_117924519 gi|117924519|ref|YP_865136.1| zinc finger CDGSH-type domain-containing protein [Magnetococcus sp. MC-1]
------------------------------------------------------------------------
--------------------MAGALGDLPRTTRLQPKGVAMYPTSPIEAILPEG-QHVICRCGRSKLQPHCD
G-SHKG------------SGMMPVVIELSQE-HQVSVCRCGKSRSFPYCDSTHKDLL---------------
-----------------------
>6_Spir_S_thermophila_307719556 gi|307719556|ref|YP_003875088.1| zinc finger, CDGSH-type [Spirochaeta thermophila DSM 6192]
------------------------------------------------------------------------
---------------------------------------MSEKKGPIEVKEHPG-VVHYCMCGKSTTLPYCD
GKSHEG------------TGFTPYEYEVEKE-EVVRLCTCGQSSNKPFCDGTHMLCP---------------
-----------------------
>6_Spir_S_thermophila_315186642 gi|315186642|gb|EFU20401.1| Iron sulfur-containing domain, CDGSH-type [Spirochaeta thermophila DSM 6578]
------------------------------------------------------------------------
---------------------------------------MSEKKGPIEVKEKPG-VVHYCMCGKSTTLPYCD
GKSHEG------------TGFTPYEYKVEQE-EVVRLCTCGQSSNKPFCDGTHMLCP---------------
-----------------------
>6_Verr_V_spinosum_171912747 gi|171912747|ref|ZP_02928217.1| hypothetical protein VspiD_16245 [Verrucomicrobium spinosum DSM 4136]
------------------------------------------------------------------------
-----------------------------------MEAPRICDTKHRTVELEPGV-HWWCSCGLSGHQPFCD
G-SHKG------------TGLPPQKIVVDKP-TVVCLCNCKHTKTPPYCDGSHAELAGG-------------
-----------------------
>6_Zpro_M_ferrooxydans_114777267 gi|114777267|ref|ZP_01452278.1| hypothetical protein SPV1_09378 [Mariprofundus ferrooxydans PV-1]
------------------------------------------------------------------------
----------------------------MNLQEINMSEVTIASTKPAVLELEPG-TYYWCACGKSANQPFCD
G-SHAG------------TSFTPQAFEVTEK-KKVALCQCKHTKNPPFCDASHKKL----------------
-----------------------
>6_eApic_B_bovis_156085605 gi|156085605|ref|XP_001610212.1| hypothetical protein [Babesia bovis T2Bo]
------------------------------------------------------------------------
--------------------------MVWSKWWPHDPVPESQVTDPYRVKVNRGQVYWWCSCGKSQTQPWCD
G-SHKG------------TQFKPVIYVPHFS-GKKLLCGCKYSQKRPLCDGSHYWVKAHKSLPKAAATAFGL
CFSVGMFTAWAFHP---------
>6_eApic_T_gondii_237840321 gi|237840321|ref|XP_002369458.1| hypothetical protein, conserved [Toxoplasma gondii ME49]
------------------------------------------------------------------------
--------------------------MVWQEWWPYDPQPQPQTTNPYLVHCEKGKVYWWCSCGLSKTQPWCD
G-AHKG------------TPFKPVMYIPSIT-GKKLLCGCKHSGSRPLCNGTHLWVKCNNNTPLACVASFAA
AFSVGVASTYLMHG---------
>6_eArth_A_aegypti_157104778 gi|157104778|ref|XP_001648564.1| hypothetical protein AaeL_AAEL004161 [Aedes aegypti]
-------------------------------------------------------------MNFMRSVSLIV
RKPLSSVRPFMVSSVRSSGEIPKNVAENLTTAQHQQGNGVIYDKKPFKIELVEGKRYSWCLCGRSKTQPLCD
G-THKL--------EQYKITLRPVRFQVEKS-GTYWLCNCKHTKNRPFCDGTHKTEDIQKTAGKN-------
-----------------------
>6_eArth_A_gambiae_118785076 gi|118785076|ref|XP_314297.3| AGAP004885-PA [Anopheles gambiae str. PEST]
--------------------------------------------------------MNKVVNVFLGQVPCYT
VRTSQLCVGRFYGTAGNDPKIPKNVIEHLNTAQEQQTNGVVYDKKPFRMELEEGKRYSWCLCGRSKGQPLCD
G-THKL--------VQYKITQRPIRFQVEKS-GTYWLCNCKQTKNRPFCDGTHKCEEVQKTAGK--------
-----------------------
>6_eArth_A_mellifera_110762789 gi|110762789|ref|XP_001120580.1| PREDICTED: similar to CG3420-PA [Apis mellifera]
------------------------------------------------------------------------
------------------MEIPTNPLKEYYSANNQVTNGYIYDNKPFKYTCIAGKIYSWCLCGKSNRQPFCD
G-THRN--------QFLQIKQKPIRFTVKET-KDYWLCNCKQTSNRPFCDGSHLNENIQRILQQIEC-----
-----------------------
>6_eArth_A_monolakensis_114153126 gi|114153126|gb|ABI52729.1| putative secretory protein [Argas monolakensis]
-------------------------------------------------------------------MACMV
RATLGKPVCRPLSICVSKYATEASEAKTVPSSEDPARKGQIAKQYPAYVLLEEGKQYTWCACGLSKKQPFCD
G-THKS----------MEHPIKPVRFAVTET-KKYLLCRCKQTNNRPFCDLSHIKTFIPRSFRSMLNIRL--
-----------------------
>6_eArth_A_pisum_240849579 gi|240849579|ref|NP_001155792.1| hypothetical protein LOC100168558 [Acyrthosiphon pisum]
------------------------------------------------------MLLTIS---KLTCK----
---IKPLLNYRVYSKKIDEILPKNLLEDIYTASQQKQLGVIYDKRPFKITLEKDKKYNWCSCGMSRQQPFCD
G-THKN--------QKLRITMKPVRVQVAET-KEYWLCNCKQTSHRPFCDGTHREQHIQDAIKKY-------
-----------------------
>6_eArth_C_quinquefasciatus_170036884 gi|170036884|ref|XP_001846291.1| conserved hypothetical protein [Culex quinquefasciatus]
----------------------------------------------------MNIIRSSV--LCRLSS----
---NVPRLLSTTSVRLNSSEIPKNVIADLSTAQHQQPDGLVYDKKPFKIDLEEGKRYSWCLCGKSKSQPLCD
G-THKL--------VQYKITLKPVRFQVEKT-GTYWLCNCKHTKNRPFCDGTHKSEDIQSKAGK--------
-----------------------
>6_eArth_D_ananassae_194758078 gi|194758078|ref|XP_001961289.1| GF13791 [Drosophila ananassae]
----------------------------------------------------MSIILRQNFRSSWLLKQACP
SLAYSSSAQS-GDAAA--KTIPKNLLEDKQTAVLQKENGAIFDKRPFKIHLDKDKTYSWCLCGKSKSQPLCD
G-MHKN--------EFLKIKQRPIRFKVEKT-GDYWLCNCKQTTHRPFCDGTHKQPHIQTAVK---------
-----------------------
>6_eArth_D_erecta_194864018 gi|194864018|ref|XP_001970729.1| GG10802 [Drosophila erecta]
----------------------------------------------------MSLILRRNLGASWLLK-AC-
---YSSSAKP-GDSA---KTIPKNLLEDKQTAVLQKENGAIFDKRPFKIHLDKDKTYSWCLCGKSKSQPLCD
G-MHKN--------EFLKIKQRPIRFKVEKS-GDYWLCNCKQTTHRPFCDGTHKQPHIQSAVK---------
-----------------------
>6_eArth_D_grimshawi_195028550 gi|195028550|ref|XP_001987139.1| GH20140 [Drosophila grimshawi]
----------------------------------------------------MSVILRSNLRANWLLKHVC-
---YSSSAKSSGDAA---KTIPKNLLEDKQTANLQKENGAIFDKRPFKLHLDKDKTYSWCLCGKSKSQPLCD
G-THKN--------EFLKIKLRPIRFKVEQT-GDYWLCNCKQTRHRPFCDGTHKQPQIQSAVK---------
-----------------------
>6_eArth_D_melanogaster_28573970 gi|28573970|ref|NP_610234.3| CG3420 [Drosophila melanogaster]
----------------------------------------------------MSMILRRNLGASWLLK-AC-
---YSSSAKP-VDSA---KTIPSNLLEDKQTAVLQKENGTIFDKRPFKIHLDKDKTYSWCLCGKSKSQPLCD
G-MHKN--------EFLKIKQRPIRFKVEKS-GDYWLCNCKQTTHRPFCDGTHKQPHIQSAVK---------
-----------------------
>6_eArth_D_mojavensis_195120980 gi|195120980|ref|XP_002004999.1| GI20233 [Drosophila mojavensis]
----------------------------------------------------MSVILRHKLPTQWLLKQIC-
---YSTSAKSSNDAAS-AKTIPKNLLEDKQTANLQKENGAIFDKRPFKLHLDKEKTYSWCLCGKSKSQPLCD
G-THKN--------EFLKIKLRPIRFKVEKT-GDYWLCNCKHTTHRPFCDGTHKQQHIQDAVK---------
-----------------------
>6_eArth_D_persimilis_195149145 gi|195149145|ref|XP_002015518.1| GL10977 [Drosophila persimilis]
----------------------------------------------------MSIILKRSLRTPGLLK-VC-
---YSSSS--QSGDAT-AKTIPKNLVEDKQTAVLQKENGVIFDKRPFKIHLDKDKTYSWCLCGKSKSQPICD
G-THKN--------EFLKIKLRPIRFKVEKS-GDYWLCNCKQTSHRPFCDGTHKQPEIQAAVK---------
-----------------------
>6_eArth_D_sechellia_195331913 gi|195331913|ref|XP_002032643.1| GM20854 [Drosophila sechellia]
----------------------------------------------------MSMILRRNLGASWLLK-AR-
---YSSSAKP-VDSS---KTIPSNLLEDKQTAVLQKENGAIFDKRPFKIHLDKDKTYSWCLCGKSKSQPLCD
G-MHKN--------EFLKIKQRPIRFKVEKS-GDYWLCNCKQTTHRPFCDGTHKQPHIQSAVK---------
-----------------------
>6_eArth_D_simulans_195581012 gi|195581012|ref|XP_002080328.1| GD10304 [Drosophila simulans]
----------------------------------------------------MSMILRRNLGASWLLK-AC-
---YSSSAKP-VDSA---KTIPSNLLEDKQTAVLQKENGAIFDKRPFKIHLDKDKTYSWCLCGKSKSQPLCD
G-MHKN--------EFLKIKQRPIRFKVEKS-GDYWLCNCKQTTHRPFCDGTHKQPHIQSAVK---------
-----------------------
>6_eArth_D_virilis_195383530 gi|195383530|ref|XP_002050479.1| GJ20183 [Drosophila virilis]
----------------------------------------------------MSIILRQKLRAPWLLKQIC-
---YSSSAKSSGDAAATAKTIPKNLLEDKQTANLQKENGAVFDKRPFKLHLEKDKTYSWCLCGKSKSQPLCD
G-THKN--------EFLKIKLRPIRFKVEKT-GDYWLCNCKHTTHRPFCDGTHKQPDIQSAVR---------
-----------------------
>6_eArth_D_willistoni_195436182 gi|195436182|ref|XP_002066048.1| GK22154 [Drosophila willistoni]
----------------------------------------------------MSIILKRNLRSPWLLKQVV-
-ACYSSKSGDAPAAAA-VKTIPKNLLEDKQTAYLQKENGVIFDKKPFKIHLDKDKTYSWCLCGKSKSQPLCD
G-MHKN--------EFLKIKERPIRFKVEKS-GDYWLCNCKQTTHRPFCDGTHKQPHIQAAVK---------
-----------------------
>6_eArth_D_willistoni_195438501 gi|195438501|ref|XP_002067175.1| GK24155 [Drosophila willistoni]
----------------------------------------------------MSLILKRNLFS---------
---KTDNVKTPETIP---KKGPKKLIIDEKGAKLP--NGGIFHVRPIKVHLEKDKTYKWCLCGRSKSQPFCD
G-RHIL--------GYLKHGLRPITVKVEKT-GEYLMCTCKQTKNRPFCDGIHTQPHIQAAVK---------
-----------------------
>6_eArth_D_yakuba_195474187 gi|195474187|ref|XP_002089373.1| GE24521 [Drosophila yakuba]
----------------------------------------------------MSMILRRNQGAFWLLK-SC-
---YSSSAKP-GDSA---KTIPKNLLEDKQTAVLQKENGAIFDKRPFKIHLEKDKTYSWCLCGKSKSQPLCD
G-MHKN--------EFLKIKQRPIRFKVEKS-GDYWLCNCKQTTHRPFCDGTHKQPHIQSAVK---------
-----------------------
>6_eArth_H_saltator_307197096 gi|307197096|gb|EFN78464.1| CDGSH iron sulfur domain-containing protein 3, mitochondrial [Harpegnathos saltator]
----------------------------------------------------------------MVST----
---TRCPQISRFCTKSKEPPIPVNPLKEVYSANHQVENGIIYDKKPFKMRLEAGKIYSWCLCGRSRGQPFCD
A-THRN--------VYLKIKQRPIRFTVTET-KEYWLCNCKQTLNRPFCDGTHKRADIQ--EKKV-------
-----------------------
>6_eArth_I_scapularis_240988945 gi|240988945|ref|XP_002404294.1| CDGSH iron sulfur domain-containing protein 3, putative [Ixodes scapularis]
------------------------------------------------------------------------
-------------------RCHSAASSAPPAPGSPVKKGVIYKRIPTFVQLEGGKKYAWCACGLSKKQPFCD
G-SHKG----------KDIGIGPVHFTVDTT-KKYLLCRCKQTNNRPFCDLTHVKTFIPESIRSSLKIKL--
-----------------------
>6_eArth_I_scapularis_242002334 gi|242002334|ref|XP_002435810.1| secreted protein, putative [Ixodes scapularis]
------------------------------------------------------------------------
----------------MAMLSVRALRFQYHTSYKQAGKGRVYDKKPFRFECKQGHVYHWCACGFSHTQPFCD
G-SHKN--------PHLKISLRPVRFVAEET-RQYWFCNCKQTQRRPFCDGSHKTEAVQAAVSVIK------
-----------------------
>6_eArth_T_castaneum_91085373 gi|91085373|ref|XP_971748.1| PREDICTED: similar to conserved hypothetical protein [Tribolium castaneum]
---------------------------------------------------------------MILILKNTH
PTTSAFRILPKVLFSSKSAQIPTNALKDVITADKQPENGLVYDKKPFKMPLEAGKRYSWCLCGYSHTQPFCD
G-THKN--------QQLKIKLKPVAFKVEES-KEYWLCNCKHTANRPFCDGTHKQPIVQEATSVVKQ-----
-----------------------
>6_eChor_A_melanoleuca_301762878 gi|301762878|ref|XP_002916880.1| PREDICTED: CDGSH iron sulfur domain-containing protein 3, mitochondrial-like [Ailuropoda melanoleuca]
------------------------------------------------------------------------
---MGEGRGSCQHTVQKLSQRRDISSWLTRWFPKTPAKSVVAQKTPIRVELVAGKTYRWCACGRSKKQPFCD
G-SHFF----------QRTGLSPLKFKAQET-RIVALCTCKATQKAPYCDGTHRSERVQKAEVGSPL-----
-----------------------
>6_eChor_B_floridae_260809389 gi|260809389|ref|XP_002599488.1| hypothetical protein BRAFLDRAFT_223906 [Branchiostoma floridae]
------------------------------------------------------------------------
-------------------------------------KGVVAVKTPFKVQLGEGKLYAWCSCGLSKKQPFCD
G-AHKA------------VGMTPVRFKMEET-REVWLCGCKQTNDRPFCDGTHRTDAVQNTELGQNVAA---
-----------------------
>6_eChor_B_taurus_76644554 gi|76644554|ref|XP_875777.1| PREDICTED: CDGSH iron sulfur domain 3-like [Bos taurus]
------------------------------------------------------------------------
MGSVRGVGTLVRPAAWTLNQRRDITSWLARWFPKTPAKSVVALKTPIKVELVAGKTYRWCVCGRSKKQPFCD
G-SHFF----------KRTGLSPLKFKAQET-RTVALCTCKATQKPPYCDGTHRSEQVQKAELGSSL-----
-----------------------
>6_eChor_C_familiaris_73966125 gi|73966125|ref|XP_548156.2| PREDICTED: similar to CG3420-PA [Canis familiaris]
--------------------------------------------------------------------MSGV
GAAVRPAAWSRLHTFQRLSQRRDLSSWLSRWFPKTPAKSVVALKAPIKVELVAGKTYRWCVCGRSKKQPFCD
G-SHFF----------QRTGLSPLKFKAQET-RVMALCTCKATQKPPYCDGTHRSERVQKAELGSPL-----
-----------------------
>6_eChor_E_caballus_194217036 gi|194217036|ref|XP_001917616.1| PREDICTED: similar to hCG31406 [Equus caballus]
--------------------------------------------------------------MAGRGRSRAE
LTSMGAVGALLWPAAWKLHQRRDISSWLARWFPKTPAKAVVAQKTPIKVELVAGKTYRWCVCGRSKKQPFCD
G-SHFF----------QRTGLSPLKFKAQET-RAAVLCTCKATQKPPYCDGTHKSERVQKTEVGSPL-----
-----------------------
>6_eChor_H_sapiens_211057411 gi|211057411|ref|NP_001129970.1| CDGSH iron-sulfur domain-containing protein 3, mitochondrial precursor [Homo sapiens]
------------------------------------------------------------------------
MRGAGAILRPAARGARDLNPRRDISSWLAQWFPRTPARSVVALKTPIKVELVAGKTYRWCVCGRSKKQPFCD
G-SHFF----------QRTGLSPLKFKAQET-RMVALCTCKATQRPPYCDGTHRSERVQKAEVGSPL-----
-----------------------
>6_eChor_M_domestica_126308253 gi|126308253|ref|XP_001371725.1| PREDICTED: hypothetical protein [Monodelphis domestica]
------------------------------------------------------------------------
----------------------MFFSWLGKWIPRK--KPLIAQKTPIKVELKGGKRYKWCVCGRSKNQPFCD
G-SHLF----------QGTGLFPLWFKVKEN-RTVSLCTCKATQKPPYCDGTHKSQKIQCAQVGSPL-----
-----------------------
>6_eChor_M_musculus_123241716 gi|123241716|emb|CAM27408.1| CDGSH iron sulfur domain 3 [Mus musculus]
-----------------------------------------------------------------MRGVWVS
VPSLVTPGRSAPPPPAQPYQRREISSWLARWFPKDPAKPVVAQKTPIRLELVAGKTYRWCVCGRSKNQPFCD
G-SHFF----------QRTGLSPLKFKAQET-RTVALCTCKATQRPPYCDGTHKSEQVQKAEVGSPL-----
-----------------------
>6_eChor_M_musculus_123241717 gi|123241717|emb|CAM27409.1| CDGSH iron sulfur domain 3 [Mus musculus]
------------------------------------------------------------------------
------------MRGVWPYQRREISSWLARWFPKDPAKPVVAQKTPIRLELVAGKTYRWCVCGRSKNQPFCD
G-SHFF----------QRTGLSPLKFKAQET-RTVALCTCKATQRPPYCDGTHKSEQVQKAEVGSPL-----
-----------------------
>6_eChor_M_musculus_168229148 gi|168229148|ref|NP_001078969.2| CDGSH iron-sulfur domain-containing protein 3, mitochondrial precursor [Mus musculus]
--------------------------------------------------------------MGFRRLSFPT
DFIFLFPNHICLPALSKPYQRREISSWLARWFPKDPAKPVVAQKTPIRLELVAGKTYRWCVCGRSKNQPFCD
G-SHFF----------QRTGLSPLKFKAQET-RTVALCTCKATQRPPYCDGTHKSEQVQKAEVGSPL-----
-----------------------
>6_eChor_M_musculus_190336571 gi|190336571|gb|AAI57904.1| Cisd3 protein [Mus musculus]
RMCGAGEDADVRALQSDRSTYTLTALNSRARVAPADSRAARPCPSCAGLGGVFLGGGAERAATRTRLRAERP
CAAWGTSLHAVVMRGVWPYQRREISSWLARWFPKDPAKPVVAQKTPIRLELVAGKTYRWCVCGRSKNQPFCD
G-SHFF----------QRTGLSPLKFKAQET-RTVALCTCKATQRPPYCDGTHKSEQVQKAEVGSPL-----
-----------------------
>6_eChor_M_musculus_309264649 gi|309264649|ref|XP_003086328.1| PREDICTED: CDGSH iron-sulfur domain-containing protein 3, mitochondrial-like [Mus musculus]
--------------------------------------------------------------MGFRRLSFPT
DFIFLFPNHICLPALSKPYQRREISSWLARWFPKEPTKPVVAQKTHIRLELVAGKNYRWCVCGRSKNQPFCD
G-SHFF----------QRTGLSPLKFKVQET-RTVALCTCKATRRPPYCDGTHKSEQVQKAEVGSPL-----
-----------------------
>6_eChor_O_cuniculus_291405917 gi|291405917|ref|XP_002719173.1| PREDICTED: CDGSH iron sulfur domain 3 [Oryctolagus cuniculus]
------------------------------------------------------------------------
MGGERTLLRQAARGVWILSPRRDISSWLARWFPKVPAKPVVAQKTPVKVELVAGKTYRWCVCGRSKKQPFCD
G-SHFF----------QRTGLSPLKFKAQET-RMVALCSCKATQKPPYCDGTHRSEQVQKAELGSPLSG---
-----------------------
>6_eChor_P_troglodytes_55645287 gi|55645287|ref|XP_511439.1| PREDICTED: similar to conserved hypothetical protein [Pan troglodytes]
------------------------------------------------------------------------
MRGVGAILRPAARGARDLNPRRDISSWLARWFPRTPARSVVALKTPIKVELVAGKTYRWCVCGRSKKQPFCD
G-SHFF----------QRTGLSPLKFKAQET-RMVALCTCKATQRPPYCDGTHRSERVQKAEVGSPL-----
-----------------------
>6_eChor_R_norvegicus_149054052 gi|149054052|gb|EDM05869.1| rCG33529, isoform CRA_c [Rattus norvegicus]
--------------------------------------------------------------MGFRCLPFST
DRIFLFPNHICLSALTKLCQRREISSWLARWFPKDPAKPVVAQKTPIRLELVAGKTYRWCVCGRSKNQPFCD
G-SHFF----------QRTGLSPLKFKAEET-RTVALCTCKATRRPPYCDGTHKSEQVQKAEVGSPL-----
-----------------------
>6_eChor_T_nigroviridis_47223970 gi|47223970|emb|CAG06147.1| unnamed protein product [Tetraodon nigroviridis]
---------------------------------------------------------------------MTL
SSVTLAVSRGCAQTFRRPPRGLLPAALLQVQTRLQSSERVPAARLPYRVKVSAEKRYAWCACGHSQKQPFCD
G-AHKS----------KAPSISPLRFTPEKS-KAVMLCACKETKNPPYCDGSHFKVIFEDIKKSVKGIFKS-
-----------------------
>6_eChor_X_(Silurana)_163915173 gi|163915173|ref|NP_001106562.1| CDGSH iron sulfur domain 3 [Xenopus (Silurana) tropicalis]
------------------------------------------------------------------------
----------------MKAIQALRFTVIRQACSTSQPKSVIAAKHPFKVELKAGKMYPWCSCGHSKKQPFCD
G-SHRQ----------AAPGLSPLRFTPTED-QEVWLCGCKQTKNPPYCDGTHKETHIQNSA----------
-----------------------
>6_eCnid_H_magnipapillata_221117247 gi|221117247|ref|XP_002164422.1| PREDICTED: similar to CG3420 CG3420-PA [Hydra magnipapillata]
------------------------------------------------------------------------
---MLLISKSKCLLKGKEPIMKLSYVYLKTSPFTCQSKPVVSAKEPFMIMAEPGKKYSWCSCGLSQKQPLCD
G-SHKK------------TEMRPYKITSKKE-CELWFCGCKQTRTPPFCDGSHLEESVQNVRWAQVFLDSLF
K----------------------
>6_eCnid_N_vectensis_156393478 gi|156393478|ref|XP_001636355.1| predicted protein [Nematostella vectensis]
------------------------------------------------------------------------
---------------MSDAKSCNSSQLEENTEKPKLCPTVAMYGPYSVENLEPGKIRKWCTCGLSKKQPWCD
G-THKG----------TGFKSLKWKVPDKPQ-KLYSICGCKHTSSPPFCDGSHIELPSEFNARQKACQQMHS
EGIKLCTGCGWVPQW--------
>6_eCnid_N_vectensis_156405938 gi|156405938|ref|XP_001640988.1| predicted protein [Nematostella vectensis]
------------------------------------------------------------------------
---------------------------------------------PYEVELKADKRYSWCRCGLSKKQPFCD
G-SHKG-----------SGIAPERFRPTQDN-PLAFLCGCKQTGTPPYCDGTHASPMVEMAEIGQPME----
-----------------------
>6_eEchi_S_purpuratus_115974991 gi|115974991|ref|XP_001187273.1| PREDICTED: similar to ENSANGP00000013261 [Strongylocentrotus purpuratus]
------------------------------------------------------------------------
-----------MTLSTFLCLCLRVYDYVECVGIVCDALVIYGPITVRGSELEPGKKKKWCTCGLSKKAPWCD
G-AHKK----------TGFRSLKWEVPEKPQ-SVYQICNCKYTKSPPYCDGTHTNLPQEVLERQKNCPNKPT
HEECLKMCTGCGWKVDF------
>6_eEchi_S_purpuratus_72113566 gi|72113566|ref|XP_794189.1| PREDICTED: similar to putative secretory protein [Strongylocentrotus purpuratus]
------------------------------------------------------------------------
----MNLSCGLNRLGAGACRLNTVMTVPVRSIKIGPKGTYVSKLIPTMVKLEAGKKYSWCKCGLSKKQPFCD
G-AHKP------------TEFKPVRFEVEKS-KSYLMCRCKQTGNQPFCDLTHVKVMVQAFTGQLKDKPLS-
-----------------------
>6_eNema_A_cantonensis_256016655 gi|256016655|emb|CAR63623.1| hypothetical protein [Angiostrongylus cantonensis]
------------------------------------------------------------------------
---VVGTEPDALKYHLLQDKKPGEPYGLQGSNHLLPGVGKVHSKLPVRVHMKKDKVYSWCSCGYSENQPLCD
G-SHNS-------VRIPDLKLKPVRFIPDND-ITVWLCNCKQTKNRPFCDGSHKKLVDK-KNTSLFD-----
-----------------------
>6_eNema_B_malayi_170575528 gi|170575528|ref|XP_001893279.1| RE40412p [Brugia malayi]
------------------------------------------------------------------------
------------------------------------------------MKLRKGEQYSWCSCGLSGKQPWCD
G-SHTA---------EGITTLKPVRFEVEKD-GEYSLCVCKATKNRPLCDGSHVKVQKR-RYTDPPQYCAYA
ESPVYEGVANKLGYKPKEGRWHF
>6_eNema_B_malayi_170591709 gi|170591709|ref|XP_001900612.1| RE40412p [Brugia malayi]
-----------------------------------------MVNYTFIRRFTLMLKRPSGKSGWGPYRNIRK
GDHFVGTEPHPLKYHVLQDKKPSHKYGLQGTHHLLPGTGKVSSILPTRTVLKKDKIYAWCSCGYSGTQPLCD
G-SHLR--------YYIPTKLRPVRFIPDKD-MEVWFCNCKQTKTRPFCDGSHREVSEKLRKASEEEEKK--
-----------------------
>6_eNema_C_briggsae_268571213 gi|268571213|ref|XP_002640969.1| Hypothetical protein CBG11715 [Caenorhabditis briggsae]
-----------------------------------------------------------------------M
LGRAVQKLQAATPITTAARGKARGVIVQSYAADVLPFKGKPAEAKSRRVRLEAGKTYHWCSCGLSVKQPFCD
G-THKV---------PGLTNVRPVSFQVEKT-GDYSMCGCKQTDSRPLCDGKHSDTFSRVSD----------
-----------------------
>6_eNema_C_briggsae_268574254 gi|268574254|ref|XP_002642104.1| Hypothetical protein CBG18045 [Caenorhabditis briggsae]
------------------------------------------MRLSQATKICASIVKNSQKTGFGPNRLHRK
GTHFVGTEPPALKYHLLQDKKPNEEYGLQGTNHELPGTG--------KVHMKKDKVYAWCSCGYSGSQPLCD
G-SHNS-------IRTPDLKLKPVRFIPDKD-MTVWLCNCKQTKNRPFCDGSHKLVADEDKKAGLFD-----
-----------------------
>6_eNema_C_briggsae_309360713 gi|309360713|emb|CAP30861.2| hypothetical protein CBG_11715 [Caenorhabditis briggsae AF16]
---------------------------------------------------MLGRAVQKLQAATPILKNHKK
DFKDSKKSQKSQFQTTAARGKARGVIVQSYAADVLPFKGKPAEAKSRRVRLEAGKTYHWCSCGLSVKQPFCD
G-THKV---------PGLTNVRPVSFQVEKT-GDYSMCGCKQTDSRPLCDGKHSDVSFLC------------
-----------------------
>6_eNema_C_elegans_115534146 gi|115534146|ref|NP_497920.3| hypothetical protein M88.7 [Caenorhabditis elegans]
------------------------------------------MRITQSAQICLSVIKKSQKTGFGPNRLQRK
GTHFVGTEPPVLKYHILQDKKPNEEYGLQGTNHELPGTGKVHSKLPTKVHMKKDKVYAWCSCGYSGSQPLCD
G-SHNS-------IRIPDLKLKPVRFIPDKD-MTVWLCNCKQTNNRPFCDGSHKTVTDEDKKAGLFD-----
-----------------------
>6_eNema_C_elegans_17556380 gi|17556380|ref|NP_497419.1| hypothetical protein Y67D2.3 [Caenorhabditis elegans]
-----------------------------------------------------------------------M
LGRTCQKLQAAAPIQSSIRGKARGVVVQSYSADVLPYKGQPAGTKSNRVKLEAGKTYHWCSCGLSITQPFCD
G-THKT---------PGLTNVRPVSFQVEKT-GIYPMCDCKQTGTRPICDGKHADVSKAPRDLNATRMVAFD
ESPVYAGVAQKLGYKPKNGGFQ-
>6_eNema_C_remanei_308479999 gi|308479999|ref|XP_003102207.1| hypothetical protein CRE_05885 [Caenorhabditis remanei]
-----------------------------------------------------------------------M
LGRACQKLQAATPITQAARGKARGVIVQSYSADVLPYKGTPAAGKSNRVRLEANKTYHWCSCGLSITQPFCD
G-THKV---------PGLTNVRPVSFQVEKT-GDYPLCDCKQTGTRPICDGKHSDVSKAPRDKNATRMVAFD
ESPVYEGVAHKLGYKPKNGGFQ-
>6_eNema_C_remanei_308487854 gi|308487854|ref|XP_003106122.1| hypothetical protein CRE_20359 [Caenorhabditis remanei]
------------------------------------------MRLSQITKVCVSFVKNSQKTGFGPNRLHRK
GTHFVGTEPPALKYHLLQDKKPSEEYGLQGTNHELPGTGKVHSKLPTKVHMKKDKVYAWCSCGYSGSQPLCD
G-SHNS-------IRIPDLKLKPVRFIPDKD-MTVWLCNCKQTKNRPFCDGSHKLVADEDKKAGLFD-----
-----------------------
>6_eNema_L_loa_312073616 gi|312073616|ref|XP_003139600.1| hypothetical protein LOAG_04015 [Loa loa]
------------------------------------------------------------------------
------------------------------------------------MKLKKGEQYSWCSCGLSGKQPWCD
G-SHHA---------EGVTTLRPIHFEVEKD-GEYNLCGCKATKNRPLCDGGHVKVQKR-RYTDTPQYCAYV
ESPVYEGVANKLGYKPKQGRWHF
>6_eNema_L_loa_312092700 gi|312092700|ref|XP_003147429.1| hypothetical protein LOAG_11864 [Loa loa]
-----------------------------------------MVNCSLIRRFTLTLKRSSGKSGWGPYRNIRK
GEHFVGTEPHPLKYHVLHDKKPLHKYGLQGTHHLLPGTGKVSSTLPTRAVLKKDKIYAWCSCGYSGTQPLCD
G-SHLH--------YYIPTKLRPVRFIPDKE-MEVWFCNCKQTKTRPFCDGSHREVSAKLKKASEENESK--
-----------------------
>6_ePlat_S_japonicum_56757513 gi|56757513|gb|AAW26921.1| SJCHGC03471 protein [Schistosoma japonicum]
-----------------------------------------MYSFSAIYPFLLKIRPCIHLSQCGGRYFPPG
TLYRPHNERFDENCERRPLPHPETPRFQELPATDPKRKAKIAGKRPHHMICEPNEVYWWCSCGHSKRQPFCD
G-HHMRILGTNATFKINKPQFKPIRLVYKQP-SEVWFCTCKQTSEPPYCDGSHNCEEVQSQIRY--------
-----------------------
>6_eProt_D_discoideum_66827785 gi|66827785|ref|XP_647247.1| hypothetical protein DDB_G0267712 [Dictyostelium discoideum AX4]
------------------------------------------------------------------------
-----------MDTLINYYSNLSKPLPEAPPKQWDVSEKNFSLNGPIPVDPSS-SDKWICRCGQSKNYPYCD
G-SHKK------YNEETGLNDSPLKVEKGSE--MVYVCRCGHSKDKPFCDGAHSTLKAIEFEKDNGGIKAII
RYTFPLVSFVFVGIYLKRQLFN-
>6_eProt_L_braziliensis_154344595 gi|154344595|ref|XP_001568239.1| hypothetical protein [Leishmania braziliensis MHOM/BR/75/M2904]
------------------------------------------------------------------------
---------------MQRCRLLAASWKTKVDPKNPRRIVQLPNRIPCMVPLEAGTKYYWCSCGLSKKQPFCD
G-AHRA------YNEEHKTDLKPKEFTVDTS-KKYLLCRCKHTDNSPYCDLSHVGVLFRTIVGIEKIPGDK-
-----------------------
>6_eProt_L_infantum_146100798 gi|146100798|ref|XP_001468949.1| hypothetical protein [Leishmania infantum JPCM5]
------------------------------------------------------------------------
---------------MQRCRLLAASWKTKVDPTNPRRIVHLPNRTPCMVTLEAGTKYYWCSCGLSKTQPFCD
G-AHRA------YNEEHKTDLKPKEFTVDTS-KKYLLCRCKHTDNSPFCDLSHVGVLFRTMVGIEKIPGGK-
-----------------------
>6_eProt_L_major_72547521 gi|72547521|ref|XP_843243.1| hypothetical protein [Leishmania major strain Friedlin]
------------------------------------------------------------------------
---------------MQRCHLLAASWKTKVDPKNPRRIVHLPNRTPCMVKLEAGTKYYWCSCGLSKTQPFCD
G-AHRA------YNEEHNTDLKPKEFTVDTS-KKYLLCRCKHTDNSPFCDLSHVGVLFRTMVGIEKIPGGK-
-----------------------
>6_eProt_N_gruberi_290987624 gi|290987624|ref|XP_002676522.1| predicted protein [Naegleria gruberi]
------------------------------------------------------------------------
-MRVLLKFRTTARLFNSSKSTTNTSPVTSAVASETKFEPICAQKGPYVVTLEEGKKYGWCTCGLSEKQPFCD
G-KHKG---------TGMKSLKFEATPELCD-KEVYLCGCKQSKNPPFCDGSHSNLSE--------------
-----------------------
>6_eProt_P_pallidum_281201730 gi|281201730|gb|EFA75938.1| hypothetical protein PPL_10512 [Polysphondylium pallidum PN500]
------------------------------------------------------------------------
-----------------------MSESQVPAKQWDIAPENFSLQGPIKVDVSEG-DKWICRCGHSKNYPYCD
S-SHKE------YNQQHFTSFSPLKVAQEQD-KVVWVCRCGHSKDAPFCDGTHNTLRKIKEKEANQIQSYLI
WGGLTTVLACVFVGAANYLSK--
>6'_Gpro_P_aeruginosa_116051761 gi|116051761|ref|YP_789400.1| hypothetical protein PA14_15750 [Pseudomonas aeruginosa UCBPP-PA14]
------------------------------------------------------------------------
-------------------------------MAGDADSSSSPDLLPEVRRVSPGDTLRLCTCGASASLPDCP
A-DCRN----------------GLTLHATRE-RLLLLCRCGRSADLPYCDGSHAPSASGLKARWRRFRG---
-----------------------
>6'_Gpro_P_aeruginosa_152988842 gi|152988842|ref|YP_001346739.1| hypothetical protein PSPA7_1355 [Pseudomonas aeruginosa PA7]
------------------------------------------------------------------------
-------------------------------MAGDDASDSSPELLPEVRRVSPGDTLRLCTCGASPSLPDCP
A-DCRN----------------GLTLHATRE-RLLLLCRCGRSADLPYCDGSHAPSASGLKGKWRRFRG---
-----------------------
>6'_Gpro_P_aeruginosa_218889959 gi|218889959|ref|YP_002438823.1| hypothetical protein PLES_12171 [Pseudomonas aeruginosa LESB58]
------------------------------------------------------------------------
-------------------------------MAGDADSNSSPDLLPEVRRVSPGDTLRLCTCGASASLPDCP
A-DCRN----------------GLTLHATRE-RLLLLCRCGRSADLPYCDGSHAPSASGLKARWRRFRG---
-----------------------
>6'_Gpro_P_aeruginosa_313109174 gi|313109174|ref|ZP_07795143.1| hypothetical protein PA39016_001700003 [Pseudomonas aeruginosa 39016]
------------------------------------------------------------------------
-------------------------------MAGDADSSSSPDLLPEVRRVSPGDTLRLCTCGASASLPDCP
A-DCRN----------------GLTLHATRE-RLLLLCRCGRSADLPYCDGSHAPSAFGLKARWRRFRG---
-----------------------
>6'_Gpro_P_mendocina_146308432 gi|146308432|ref|YP_001188897.1| hypothetical protein Pmen_3413 [Pseudomonas mendocina ymp]
------------------------------------------------------------------------
------------------------------------MADDPLPILPEVRLVKPGETHRLCRCGHSPEMPNCT
P-DCQQ----------------SLELRPERE-QRLLLCRCSRSANLPYCDGSHSPPAPGLADKWRRFFSGR-
-----------------------
>6'_eArth_L_salmonis_290462893 gi|290462893|gb|ADD24494.1| CDGSH iron sulfur domain-containing protein 3, mitochondrial [Lepeophtheirus salmonis]
------------------------------------------------------------MSALLRSRAFLL
GNIRWKSTSKKSINPLSPMRNPVSVIYGEEHAILDAKKGIVADNKPFKFRVEKYVEYTWCGCGLAHEQPFCD
L-TCQS----KYWKRIYKEQGGPLTYIAPES-GDVWFCNCKQTNKAPFCDGSHRKSEIQEMRIDGKFELFEP
KS---------------------
>6'_eArth_L_salmonis_290561403 gi|290561403|gb|ADD38102.1| CDGSH iron sulfur domain-containing protein 3, mitochondrial [Lepeophtheirus salmonis]
------------------------------------------------------------MSALLRSRAFLL
GNIRWKSTSKKSINPLSPMRNPVSVIYGEEHAILDAKKGIVADNKPFKFRVEKYVEYTWCGCGLAHEQPFCD
L-TCRS----KYWKRIYKEQGGPLTYIAPES-GDVWFCNCKQTNKAPFCDGSHRKSEIQEMRIDGKFELFEP
KS---------------------
>6'_eProt_P_tetraurelia_145473817 gi|145473817|ref|XP_001462572.1| hypothetical protein [Paramecium tetraurelia strain d4-2]
---------------------------------MSQILKKAAKYRTVSTILQHGEAHLRDPYTLPPEIITPP
QPRKERKPDDITDFPEQKFVLLPESIPYPEGKYRPASVPYVAGFYPYNCYLQKGKIYQWCSCGISQSNPWCD
G-MCNA----------SVTRNRPIKFNVDTS-GYYKLCNCKQSANAPFCNGTHRQVIRQYHDGFRGFYELWG
WAAFMGTTGFMIWNFHN------
>6'_eProt_P_tetraurelia_145486686 gi|145486686|ref|XP_001429349.1| hypothetical protein [Paramecium tetraurelia strain d4-2]
---------------------------------MSQILKKAAKYRSVSTILQHGEAHLRDPYTLPPEIVTPP
PPRKERKPDDITDFPEQKFVLLPESIPYPEGKYRPASVPYVAGFYPYNCYLQKGKIYQWCSCGISQSNPWCD
G-MCNA----------SVTRNRPIKFNVDTS-GYYKLCNCKQSANAPFCNGTHRQVIRQYHDGFRGFYELWG
WAAFMGTTGFMVWNFHN------
>6'_eProt_P_tetraurelia_145532292 gi|145532292|ref|XP_001451907.1| hypothetical protein [Paramecium tetraurelia strain d4-2]
---------------------------------MSQILKKATKYRTVSTILQHGEAHLRDPYTLPPEIITPP
PPRKERKPDDITDFPEQKFVLLPESIPYPEGKYRPASVPYVAGFYPYNCYLQKGKIYQWCSCGISQSNPWCD
G-MCNA----------SVTRNRPIKFNVDTS-GYYKLCNCKQSANAPFCNGTHRQVIRQYHDGFRGFYELWG
WAAFMGTTGFMIWNFHN------
>6'_eProt_P_tetraurelia_145504002 gi|145504002|ref|XP_001437973.1| hypothetical protein [Paramecium tetraurelia strain d4-2]
------------------------------------------------------------------------
------------------------MQNQDKQKVIETGTSKVAARFPFTVFLEQGIEYYYCTCGLGSTQPFCD
G-QCEG------------TGFEPVKIIPKRS-GNALLCGCKRQCDPKNPNCDGSHSVVNLDW----------
-----------------------
>6'_eProt_T_thermophila_118372872 gi|118372872|ref|XP_001019630.1| hypothetical protein TTHERM_00133510 [Tetrahymena thermophila]
---------------------------------MSAILKRAAKYKRVSSILCEGEAHLRDPFTPPPVILKPP
APRKDKKPDDITDFPAQKLIPLPESIPYQEGKYRPASIPMVAGFFPYNCYLQQGKVYSWCSCGISQSGPWCD
G-LCNS----------VVTRCRPVVFNVSQS-GYYKICNCKFSANAPFCNNTHRKMVRYHHQTHRGFYEIWG
AALFVLGWVYMGFNYYT------
>6'_Gpro_E_persephone_167946476 gi|167946476|ref|ZP_02533550.1| Ferredoxin-dependent glutamate synthase [Endoriftia persephone 'Hot96_1+Hot96_2']
------------------------------------------------------------------------
-----------------------------------------------MSSWTRCREYWWCACGRSQTQPFLR
R-APTR-----------GTGINPLGFKADKS-GEAWLCMCKQTKTPPYCDGSHASLDE--------------
-----------------------
>6'_Gpro_g_proteobacterium_254448429 gi|254448429|ref|ZP_05061890.1| conserved hypothetical protein [gamma proteobacterium HTCC5015]
------------------------------------------------------------------------
-----------------------------------------------MLWIDAGEQRRVCLCGDS-NVVDCR
C-HERD---------------VAVLEGGARG-RWVWLCACGRSRQMPLCDGSHRRVK---------------
-----------------------
>6'_Gpro_L_pneumophila_148360604 gi|148360604|ref|YP_001251811.1| hypothetical protein LPC_2550 [Legionella pneumophila str. Corby]
------------------------------------------------------------------------
---------------------------------MDDNNSEFKHLFPIAVEVTEGKTYVWCGCGKSKTQPFCD
K-ENCG--------------DKAVSFIADLT-EDIYFCNCKQTKSPPFCDGSHAKILLEVVKKRQNK-----
-----------------------
>6'_Cyan_C_sp.PCC_307592337 gi|307592337|ref|YP_003899928.1| CDGSH-type iron sulfur domain-containing protein [Cyanothece sp. PCC 7822]
------------------------------------------------------------------------
-----------------------------------MNKPTISKNQPVVLELEAG-DYYYCSCGKSGKDPFCD
G-SHKG------------TDFTPLKFTINEK-KKVALCLSKQSKNPPFCDGSHNQL----------------
-----------------------
>6'_Gpro_L_pneumophila_52628091 gi|52628091|gb|AAU26832.1| glutamate synthetase [Legionella pneumophila subsp. pneumophila str. Philadelphia 1]
------------------------------------------------------------------------
---------------------------------MDDNNSEFKHLFPIAVEVTEGKTYVWCGCGKSKTQPFCD
K-ENCG--------------DKAVSFIAELT-EDVYFCNCKQTKNPPFCDGSHAKILLEVVKKKAKQMNRKG
SLK--------------------
>6'_eProt_D_discoideum_66820787 gi|66820787|ref|XP_643958.1| hypothetical protein DDB_G0274303 [Dictyostelium discoideum AX4]
----------------------------------------------MEKEQKEECKDNTEIQDKGETTEKIT
CCGGNNNNNNNNNNNNNNEEEKESSQCDDCGLCKYVPDKIPLYGPYSIRGLEPGETYYYCTCGLTKGQQPLC
D-QKSC----------IGTKFTPTPFQLKKKQTIQLLCGCRYTGRPPFCDGVHSKIPFNPQNPPCVCNEKKE
EICKKASDW--------------
>5'_Apro_T_sp.R2A62_255261498 gi|255261498|ref|ZP_05340840.1| ferredoxin-dependent glutamate synthase [Thalassiobium sp. R2A62]
------------------------------------------------------------------------
---------------------------------MTKSVPIIAAIASAKVDLEAGKDYFWCQCGKSKGQPFCD
G-SHAG------------SGITPLKFMAEKS-GTAALCQCKASANAPFRDGTHASLGDLKPGDD--------
-----------------------
>6'_Bpro_N_eutropha_114330566 gi|114330566|ref|YP_746788.1| zinc finger CDGSH-type domain-containing protein [Nitrosomonas eutropha C91]
------------------------------------------------------------------------
-----------------------------------MDKSGAVQNHPIQVQLEIGKRYYWCRCGLSQSQPFCD
G-SHRG------------AGINPVPFTIREA-GSVWLCVCKKTGNAPFCDCSGSEP----------------
-----------------------
>6'_Dpro_D_acetoxidans_95928953 gi|95928953|ref|ZP_01311698.1| Zinc finger, CDGSH-type [Desulfuromonas acetoxidans DSM 684]
------------------------------------------------------------------------
-------------------------MLPLWIKREFMSKMNNDAGMPIALTLEPG-TYYRCTCGRSENLPFCD
G-HHQG------------GKSVPLQFEVLEK-KKVYLCSCGKSERQPLCDGQCGTDLSLL------------
-----------------------
>6'_Dpro_G_bemidjiensis_197119464 gi|197119464|ref|YP_002139891.1| zinc finger protein, CDGSH-type domain pair-containing protein [Geobacter bemidjiensis Bem]
------------------------------------------------------------------------
------------------------------------MNQSTTTQGPIVVDLEPG-TYYRCTCGKSAT-PFCD
G-AHAG------------SDKAPLAFEVKEK-QQVYLCNCGKTANAPYCDGSCQKG----------------
-----------------------
>6'_Dpro_G_sp.FRC-32_221562754 gi|221562754|gb|ACM18726.1| zinc finger CDGSH-type domain protein [Geobacter sp. FRC-32]
------------------------------------------------------------------------
---------------------------------------MTQAQGPIVLELEPG-TYYRCTCGKAAT-PFCD
G-AHQV------------TDCTPISFEVKEK-QQVYLCNCGKTANAPFCDGSCAK-----------------
-----------------------
>6'_Dpro_G_sp.M21_253699798 gi|253699798|ref|YP_003020987.1| zinc finger CDGSH-type domain protein [Geobacter sp. M21]
------------------------------------------------------------------------
------------------------------------MNQSTITQGPIVLELEPG-TYYRCTCGKSATQPFCD
G-AHVG------------GDKAPLAFEVKEK-QQVYLCNCGKTANAPYCDGSCQKG----------------
-----------------------
>6'_Gpro_B_sp.PS_153879277 gi|153879277|ref|ZP_02004786.1| conserved hypothetical protein [Beggiatoa sp. PS]
------------------------------------------------------------------------
---------------------------------MAESIRTQQKCPYYTLDLKAG-TYYWCSCGRSTKQPFCD
G-SHKG------------TNFSPVKIAVEEDQQ-MILCGCKRTKNVPHCDGRSHNE----------------
-----------------------
>6'_eApic_P_falciparum_258597089 gi|258597089|ref|XP_001347506.2| PfMNL-3 CISD1-like iron-sulfur protein, putative [Plasmodium falciparum 3D7]
------------------------------------------------------------------------
--------------------------MSWQQWWPHDPVVKTDLVDPYLVKVEKKKVYWYCSCGTSKTQPWCD
G-SHKG------------TRFKPMMYIPQTS-GYRLLCGCKQSMHLPHYDFADLWVRANRNVPKAAAFTYVA
LFSFGIMTSWLFHP---------
>6'_eApic_P_vivax_156082093 gi|156082093|ref|XP_001608539.1| hypothetical protein [Plasmodium vivax SaI-1]
------------------------------------------------------------------------
--------------------------MSWAQWWPHDPAPKTDSLDPYLVKVEKQKVYWYCACGTSKNQPWCD
G-THKG------------SGRKPIMYIPQTS-GYRLLSGCRQSTHLPHYDFSDLWVRANKNVPKAAVFTYVA
LFSFGIMTTWLFHP---------
>6'_eProt_P_pallidum_281204014 gi|281204014|gb|EFA78210.1| hypothetical protein PPL_08860 [Polysphondylium pallidum PN500]
------------------------------------------------------------------------
------MNQIKDYFSNWFGSEEAEITGEIPSPQWEISGENFSLDGPIPVDASSEDK-YICRCGQSKNYPYCD
N-SHLS------YNQNNGTNIGPLKINQEKD-RVVYVCRCGHSKERPFCGMNKNDHENVIDYVFVVMVFTTF
AIFGAKAYETH------------
>6'_eProt_P_tetraurelia_145520923 gi|145520923|ref|XP_001446317.1| hypothetical protein [Paramecium tetraurelia strain d4-2]
-------------------------------------------------------------------MIRML
MKRCFTVQLKDLEETAKVIRLNKQNKKAETEQFTPIPTSPVLGPIKIEDPKVSNKTYRWCACGLSQKQPLCD
G-SHQG------------TSFKPYRFTLEQETDSLELCGCKLTKSVPFCDGQTCVNLRKQSGQP--------
-----------------------
>6'_eProt_P_tetraurelia_145529718 gi|145529718|ref|XP_001450642.1| hypothetical protein [Paramecium tetraurelia strain d4-2]
--------------------------------------------MIYVVYDLINIESYSNFLKFQKKMIRML
MKRCFTVQIKELEEAGKVIKLNKQHKKAEVEQFTPIPTSPVLGPIKIEDPKVSNKTYRWCSCGLSQKQPLCD
G-SHQG------------TSFKPFRFTLEQETDSLQLCGCKLTKNVPFCDGQTCVNLRKQSGQP--------
-----------------------
>6'_eProt_T_thermophila_118400196 gi|118400196|ref|XP_001032421.1| hypothetical protein TTHERM_00637600 [Tetrahymena thermophila]
-------------------------------------MISKFQQLVLTRSLNHVRCQFYKKIRDVPTEEFIA
VQKPESQSKYEHVKIEIKEFDFQNKPDRTLGDQKPVPVSPLLGPYKVENPKLGEKKYKWCSCGLSTSQPFCD
G-KHKG------------TAFLPYKFTVEEATQYMNLCGCKFTTNPPFCDNKTCKCLTSGNTEKQE------
-----------------------
