# Supplementary material for: Structure and Molecular Evolution of CDGSH Iron-Sulfur Domains
Source: PLoS One. 2011 Sep 16;6(9):e24790. doi: 10.1371/journal.pone.0024790 (PMC3174974; doi:10.1371/journal.pone.0024790)
Supplement: File S6 — Aligned sequences of orphan CISDs in FASTA format. Each protein is named as described for File S2. (TXT) [file pone.0024790.s006.txt]

>O_Chlf_T_roseum_221636244 gi|221636244|ref|YP_002524120.1| rieske [Thermomicrobium roseum DSM 5159] 1 CDGSH motif
------------------------------------------------------------------------
------------------------------------------------------------------------
------------------------------------------------------------------------
------------------------------------------------------------------------
------------------------------------------------------------------------
------------------------------------------------------------------------
------------------------------------------------------------------------
-----------------------------------------------------------------------M
SEVRITVRQNGPYHVQGRVILVDHEGNEIPYEGEEIWLCRCGGSAKKPFCDGTHKRIGFQGDLGVAVRRAAD
VAEEREPAAPGAAPVQEQASESDFVPVKPLAEVPEATIVRFEVDGAPRLLVRFGERLYAVDGICTHEEAELA
EGDLEDGVIYCPLHGSGFELATGRVTSLPATKPLPVYEVVVRDGMVYVSRQPRGR-----------------
------------------------------------------------------------------------
------------------------------------------------------------------------
------------------------------------------------------------------------
------------------------------------------------------------------------
------------------------------------------------------------------------
----------------------
>O_eStre_S_moellendorffii_302754222 gi|302754222|ref|XP_002960535.1| hypothetical protein SELMODRAFT_437606 [Selaginella moellendorffii] 1 CDGSH motif
--------------------MHPRQQIRSARPVTCHSLAQSGDIDGLRVLLHQNPSLINSRNPVMSQTPLQM
AAASNQDDAVRFLLEWNGPERADLEATNMFLVALSQYGETALHLAAKNGSTDALKVLLKHNARKEAKALNGM
TPLHLAVWSSVRAQDCKAVEVLLEHNADVSLEDNEKLTPLSHLPKSSGNEKLQEMLERQLDLQRRQKAEKAL
SGSKLKMLELEKELEKIVGLDDLKLQLRKWAKGMLLDEKRRSLGLNVPKRKLPHMAFLGNPGTGKTMIARLL
AKLLHMVGVLECDKVVEVQRTDLVGEFVGHTGPKTRKRIREAEGGILFVDEAYRLIPAQKADDKDYGVEALE
EIMSVMDSGKVVVIFAGYAEPMKRVIASNEGFCRRVTRFFHFPDFSTEELAEMIHLKLKEQHEDSPTFGLKL
EPGCTAGAIAELLDRKTTEKQRSEMNGGLVWPLLANAKDHLDYRLDLDCCDSDELVSITVEDLEADSYTTAV
FFRHGRPSTRHVFSTGATRLRIFLVCRACGFQVPTTTMVGGGILGTGFQLAVVPAAVRTPLASSRSVRVRAQ
VQEGEASSVVLNPSIRKDVEKVVDTVVVGEISKPVTAYCRCWRSGTFPLCDGSHMKHNKATGDNVGPLLLKK
------------------------------------------------------------------------
------------------------------------------------------------------------
------------------------------------------------------------------------
------------------------------------------------------------------------
------------------------------------------------------------------------
------------------------------------------------------------------------
------------------------------------------------------------------------
----------------------
>O_eAmoeb_P_pallidum_281210105 gi|281210105|gb|EFA84273.1| tryptophanyl-tRNA synthetase [Polysphondylium pallidum PN500] 1 CDGSH motif
------------------------------------------------------------------------
------------------------------------------------------------------------
------------------------------------------------------------------------
------------------------------------------------------------------------
------------------------------------------------------------------------
------------------------------------------------------------------------
-------------------------MNQTDSNLPKMIMSSRKLEETITHSHEVSDTKIHLELENRCQCKDSD
KDDKSMIQSIIANSKNLNLNDNDVIIGCDSSTTLPSPALDQDSDISTDDSNSSPASNPTSGSLMMGNSIIDA
ETEVICSKCNCSKLIPLKIQMYSPYTVRGLKKDVVYEYCTCGQTKNQPFCDKSHIGTKYKPIEFTLDRNQIM
NTLLFKNISSKYISNSIGVRCSSFVGNNRYFSSSKVTASAEPPSLITSIEQFKTNYDFKNNKVRIFSGMQPT
SGGLHLGNYVGAMLNWVEIQNTILSGDNNQQQQHDILFSIVDLHSLTNKAVTPERLRANTLDVAIEYISCGI
DPTKVILFNQSQVSAHAELQWILSCHTAIGRLENMVQYKEKSKKNTSSLVQNTYGLLAYPILMAADILLYKA
SHVPVGEDQTQHVELTRKIAYAFNSHHKVDFFTLPQIVNCTETKRIMSLTDASTKMSKSDPSENSRINLTDS
DKIITNKIMKAATDSTVGVSYDPENRANISNLLSIASAATGAPITDIAHEFKDQYHSKFKEYLAQQLCKKIT
PIRDQIEYHRANPKQVKEYLQLGSQRANQLAQNNLKEIKDLIGLYY--------------------------
------------------------------------------------------------------------
----------------------
>O_eAmoeb_P_pallidum_281209933 gi|281209933|gb|EFA84101.1| hypothetical protein PPL_03174 [Polysphondylium pallidum PN500] tandem CDGSH motifs
------------------------------------------------------------------------
------------------------------------------------------------------------
------------------------------------------------------------------------
------------------------------------------------------------------------
------------------------------------------------------------------------
------------------------------------------------------------------------
----------------------------------------------------------------MSEQKNVG
CGHHDHNDDDINSISKDLDTKIHLTEDQCKCETKEGEPDVDMLDLQKSIDSKVNNNNSNSNNDTSNKKTIKG
RAEVICSKCGCCKLVPLKIPFYGPYTIRGLQKGVKYEYCTCGLTKNQPFCDKSHVGTGFKPIPFTLEKEQTI
WLLCGCRYSQNLPYCDAEHSKLPFNPKDPPCRCDKAKELEF-------------------------------
------------------------------------------------------------------------
------------------------------------------------------------------------
------------------------------------------------------------------------
------------------------------------------------------------------------
------------------------------------------------------------------------
------------------------------------------------------------------------
----------------------
>O_eArth_P_humanus_corporis_242007645 gi|242007645|ref|XP_002424642.1| conserved hypothetical protein [Pediculus humanus corporis] 1 CDGSH motif
------------------------------------------------------------------------
------------------------------------------------------------------------
------------------------------------------------------------------------
------------------------------------------------------------------------
------------------------------------------------------------------------
------------------------------------------------------------------------
------------------------------------------------------------------------
--------------------------MISYNNILLQYGVLKLCGIIGNSSYFLSNRVPEEALPKNLIEENIV
QPKGRIYDTKPFKMKLRADKKYYWCCCGHIEETKEYWLCNCKQTLHRPFCDGTHLNHINKDKKLXE------
------------------------------------------------------------------------
------------------------------------------------------------------------
------------------------------------------------------------------------
------------------------------------------------------------------------
------------------------------------------------------------------------
------------------------------------------------------------------------
------------------------------------------------------------------------
----------------------
>O_ePlat_S_mansoni_256083188 gi|256083188|ref|XP_002577831.1| hypothetical protein [Schistosoma mansoni]  tandem CDGSH motifs + PDI domain
------------------------------------------------------------------------
------------------------------------------------------------------------
------------------------------------------------------------------------
------------------------------------------------------------------------
------------------------------------------------------------------------
------------------------------------------------------------------------
--------------------------------------------MYNFSEISPFLLKIRSCVLLPHCGGRYF
PPGTLYRPHTERFDENCERKPLPHPETPRFQELPVTDPRNKPKIAGKRPIHVICEPNQVYWWCSCGHSKRQP
FCDGHHIRILGSNPGFKIHKREFKPIRLVYEQPSEVWFCTCKQTSEPPYCDGSHNCEETIMYISKKLGFLQL
IIILLSVLKFSTGFMRNRINATVEEVDNNTLYQILSVQRHVVVYFYDHGHQQESIYKLVNGTSYKVDETMLP
ISVVTVCATFYDEMEKKLNIYIPSVTYFRDGGKYKSEYKELMKINGNHGNPLYEWIKLKIGSPIKLLRSMNE
TNEFIITNNLIAIIFMKDFDEKIMKNISTVAEQADHIAYGLVYNETIFDHFKITNQSLLLIRKESEDTEPFH
LIYSGDWNIESLGSYLFIESLPIVNEFKIGELTYFDSATIKHDVYLFLIQSDFEFPLALNNYRNACKLFRKE
IRCYFVDTANEINLKFSQQHGVHVGYGYPRFQLVATSKKGSRIRYRLKGPKFEFGRKGFNNRDLMNMIETQD
IINFFDQLLQRKLSPFYMSEIVPEYDENASDDIENIGHIPLSSMIKTPPLKLKFIHKVVGATFKTLVKNPEW
TSVVYFTAKWCMGCNRTIHEEFTKLSQYYQEHRRNDLLFGYSYFDLNDYEELTATKMPRIKIFPKQSNEQID
YEGKEHFDDIKEFIETVERTVK
>O_eAmoeb_D_discoideum_66813910 gi|66813910|ref|XP_641134.1| hypothetical protein DDB_G0280747 [Dictyostelium discoideum AX4] Cytochrome b5-like Heme/Steroid binding domain + 1 CDGSH motif
------------------------------------------------------------------------
------------------------------------------------------------------------
------------------------------------------------------------------------
------------------------------------------------------------------------
------------------------------------------------------------------------
------------------------------------------------------------------------
------------------------------------------------------------------------
-MIPVNSPPKSIRKRQSCDSCCCSSNKGKGRIPAHCSSKKEYSSNNSGINNNNNGDRKIIIEQKVSKDQPLS
ECLNNISNSLQYLSNEQLPQTKQLLESMSNGKTTTTLVCVCQQSSNLPFCDSSHEKFNKETNSNIQPIYLTL
NNNTNVNSNNNDNNNNKNNKNNNNNNNNNNSDEKKQQQPQVKRIIDTTKIIEKEKEKIITPIISKYKPGKLN
DPINQNNWFSLEEIATHNSFDSCWMIIHNKVYDITKYINHHPGGKNALLRFAGKDGTENVQFHSSKMLQILN
DQYFIGHLQKDQQTVEPSRCTIV-------------------------------------------------
------------------------------------------------------------------------
------------------------------------------------------------------------
------------------------------------------------------------------------
------------------------------------------------------------------------
----------------------
>O_Apro_S_wittichii_148557671 gi|148557671|ref|YP_001265253.1| cupin 2 domain-containing protein [Sphingomonas wittichii RW1] tandem CDGSH motifs + Cupin domain
------------------------------------------------------------------------
------------------------------------------------------------------------
------------------------------------------------------------------------
------------------------------------------------------------------------
------------------------------------------------------------------------
------------------------------------------------------------------------
------------------------------------------------------------------------
------------------------------------------------MGDAVVASRKPFYKELKAGRSYLW
CACGRSKRQPFCDGRSHEGTGIEPIRYDCTVDGEEVLFCGCKQTATGPFCDGAHSNLPGGYAEEAERAED--
-LPWAESDAEG-IRSLDGHCYVIAAEATRPATAGDWWCRTIVSTAMGAQHQAQFYGELRRGQSPVLASAAGD
VVLWTMAGQGSVEISGRSFALARDMGVYVRGGEAFRFTQQGDAPLGVHIHACPATDALGELAEMPGDFDARW
PDRTVGVDEGQRHAMGPRYFQMLVDKRIGSTTATQFIGHIPQSRAEMHRHLYEEALIILSGEGVIWNEGVRA
RVRAGDVIFFPRKHRHSLQCTHPDGMDVVGLIHPGDNPGINY------------------------------
------------------------------------------------------------------------
------------------------------------------------------------------------
------------------------------------------------------------------------
----------------------
>O_Gpro_NOR51B_254282778 gi|254282778|ref|ZP_04957746.1| cupin 2, conserved barrel domain protein [gamma proteobacterium NOR51-B] One CDGSH motif + Cupin domain
------------------------------------------------------------------------
------------------------------------------------------------------------
------------------------------------------------------------------------
------------------------------------------------------------------------
------------------------------------------------------------------------
------------------------------------------------------------------------
------------------------------------------------------------------------
------------------------------------------------------------------------
----MSKRQPFCDG-SHQGTGIEPLIYEARSEGEEVLFCNCKKTSDGPHCDGSHNAIPGAYSLDDPQSAANR
AIPQRDFDAATATAALDDNCYVFSTSRAERVSARGMDYCKVISPAQGALYQSQFHATVR-DETDFISFGDRH
VVLFIADGGGRITIGTKTLSIASDSGVYIRPGEDFQLCP--EPTLEVYISACPAAEAPEFSATSSAGFDADY
PERRVAVDPDKRNAMAARYFQMLVDKSIGSDVATQFIGHIPESKAAPHRHLYEEALIILKGKGMMWTQTGRA
PVEAGDVIFLPAKCEHSLEATNAAGMDVVGVIYPGDNPSINY------------------------------
------------------------------------------------------------------------
------------------------------------------------------------------------
------------------------------------------------------------------------
----------------------
>O_eChlp_C_variabilis_307110964 gi|307110964|gb|EFN59199.1| hypothetical protein CHLNCDRAFT_138123 [Chlorella variabilis] 1 CDGSH motif
------------------------------------------------------------------------
-----MAGQQPAQPHRRQQSLPRKLEQLQREGRFGVVLLGFTRDGSHLISYTTQPVAAADAQDGYCLQLWRF
QPGARCARLWSVPLFRTQPYLDSLAEEEEFMVADDMLLTVAEAPDGGLLLVHGRSADPADAASRDHHLTNYL
SILPGPLHAGAAQLQVAHLSYHTTYPHAPFNPYQFLSPLEGTAPQQPGGGGSSLAIALYAADGVRHVHAAVI
RRGPLLQVAAAAAAAAGGRHQAQSEEDVEEDDGEDNSSSSRFPSPDLTPRSTPPMSPAAQRMPAAHPGAGAW
PWGHQQQQQQQRHQVPATSSSWPAQRRASASPRGSPWPQHRRRQQQQAVSAHDGGMQCSSSSLEAQYALVSC
SRAAPLSRACSSGACGLGASACGALAAVSLAAAPQLLDLESCIYAALQQQGLPPAALLDYAAAPVLGCSWGD
QEGLLLLAVLRLARQPGPPSPHQQRQHPQPPQHRSACVLLHAAAASGAGAVVEWLEPPYPWHHDLSAFLVQQ
TAFAASSEQINPSIKKDVDKVVDSVSPKDLGGKPQVAYCRCWRSATFPLCNGAHVAHNKATGDNVGPLLVKA
SD----------------------------------------------------------------------
------------------------------------------------------------------------
------------------------------------------------------------------------
------------------------------------------------------------------------
------------------------------------------------------------------------
------------------------------------------------------------------------
------------------------------------------------------------------------
----------------------
>O_eArth_C_floridanus_307180589 gi|307180589|gb|EFN68544.1| Aminopeptidase N [Camponotus floridanus] tandem CDGSH motifs
MPIRNIEIKYNTMWTYFHETPLISIDSVAFLVCGFHRIMISRGSFNQDIWFRPELKPHLEFAETVISSANVY
MREWNIWRKVLEQTSVSFESKVDYVVIPDLQDEIKHTLGFIFYREANIIYNVELDSVAYKTIIARLIARGMV
QKYIRNLFKPTDLWSHTWLNEGFKMYYPAYIIDKALPNSRMMDLFVVQVQHELLYLNTYIVINSTIVYKSYY
ENYLHSSLTHIKGFIIWRMLVEALPPSIFVKGLDEYVNNQVNKPEATTSDHLWNALRSKMIELDPKYDFNIK
DTIDSWIRQRYSSVLKVTQNYSANDSSSSVVIVSVEFHNELDQKQYYIPVTYTTESKLDFNVTWTNFWLTPW
RPKIELFFEQNEWIILNLQQAGYYRVNYDTTNWRKIAQYLNSENYSNIHVLNRAQIINDAFHFAIEKKLEFS
VFWELASYLAQEKDYIAWYPMFKAFEFLSNIFPFLDFYPEFKDVLKFDFMQNFEFSNVNLYDEYNINDHTKC
LMQELAKWKCIISDYSCEKESTRYLKWHLENPKENKQVNDIVTLTVIINNAYSKKQLDEVLRFSTKTDEPQI
PVNLLKDTYGAHHQKKNGVIYDKKPFRMRLEAGKTYSWCLCGQSKSQPICDGTHKNIFLKITLRPIRFSVAE
TKEYWLCNCKQTSNRPFCDGTHKRPDIQELKR----------------------------------------
------------------------------------------------------------------------
------------------------------------------------------------------------
------------------------------------------------------------------------
------------------------------------------------------------------------
------------------------------------------------------------------------
------------------------------------------------------------------------
----------------------
>O_Plan_P_maris_149178804 gi|149178804|ref|ZP_01857385.1| hypothetical protein PM8797T_06462 [Planctomyces maris DSM 8797] DUF1801 + 1 CDGSH motif
------------------------------------------------------------------------
------------------------------------------------------------------------
------------------------------------------------------------------------
------------------------------------------------------------------------
------------------------------------------------------------------------
--------------------------------------------------------------MNPDVEIYLN
KARLWQEELVTLRTIVVDTPLTEEFKWRTPCYTFQKKNVVLIGAFSDNCVLSFFKGALLKDPLDILTKPGEN
TQAARVVRFTSLQEIIELEPVLKAYIEEAIEVEKAGLKVDVKKEA-EPVPAEFQKKLDESPALQTAFAALTP
GRQRAYLMHFSAAKQSKTRETRVEKYIPQILDGKGIHDCTCGLSQKLPACDGSHKSIR--------------
------------------------------------------------------------------------
------------------------------------------------------------------------
------------------------------------------------------------------------
------------------------------------------------------------------------
------------------------------------------------------------------------
------------------------------------------------------------------------
------------------------------------------------------------------------
----------------------
>O_Plan_P_brasiliensis_312894391 gi|312894391|ref|ZP_07753874.1| protein of unknown function DUF1801 [Planctomyces brasiliensis DSM 5305] DUF1801 + 1 CDGSH motif
------------------------------------------------------------------------
------------------------------------------------------------------------
------------------------------------------------------------------------
------------------------------------------------------------------------
------------------------------------------------------------------------
--------------------------------------------------------------MHPDVEEFFS
RQDNWRDELIELRRIALESGLTEEFKWRSPCYTLDGCNVVILASLKACCTIGFFKGVLLTDPDNILDKPGDN
SRAARVVRCTSVDQIRKLEPALKACLEEAIAAERAGLKVDTSQATPPEIPRELHDAFAADPDLEPAFSALTP
GRQRAFLLQFNSAKQAKTRAARIDKAKPRILAGKGPNDCICGLTNRPPGCDGSHKVLGKG------------
------------------------------------------------------------------------
------------------------------------------------------------------------
------------------------------------------------------------------------
------------------------------------------------------------------------
------------------------------------------------------------------------
------------------------------------------------------------------------
------------------------------------------------------------------------
----------------------
>O_Plan_B_marina_87311317 gi|87311317|ref|ZP_01093438.1| YdeI [Blastopirellula marina DSM 3645] DUF1801 + 1 CDGSH motif
------------------------------------------------------------------------
------------------------------------------------------------------------
------------------------------------------------------------------------
------------------------------------------------------------------------
------------------------------------------------------------------------
--------------------------------------------------------------MNPKVNEYLQ
NAKLWPKELRALRKIILASELTEDFKWRSPCYTYQKSNVLIIGELKACCTLGFLKGSLLKDPHGVLTKPGEN
SRAARMMSFTDVSEVTEAKSILQAYIHEAIEIEKAGLKVDFDQNREMDIPVELQQKWRENPSFKTAFDALTP
GRQRGYLLHFTAAKQSQTRESRIEKATPRILAGKGLEDCICGLSKKMPRCDGSHKSTG--------------
------------------------------------------------------------------------
------------------------------------------------------------------------
------------------------------------------------------------------------
------------------------------------------------------------------------
------------------------------------------------------------------------
------------------------------------------------------------------------
------------------------------------------------------------------------
----------------------
>O_eChor_X_tropicalis_62860138 gi|62860138|ref|NP_001017350.1| SPRY domain-containing SOCS box protein 3 [Xenopus (Silurana) tropicalis] SPRY domain + 1 CDGSH motif
------------------------------------------------------------------------
------------------------------------------------------------------------
------------------------------------------------------------------------
------------------------------------------------------------------------
------------------------------------------------------------------------
------------------------------------------------------------------------
------------------------------------------------------------------------
---------------------------------------MARRPRNSRAWRFVLSGVRRDQDARSPTLPAEE
EAWGYDSDGQHSNSDSDTDLLHLPPSIPSAVPVTGESYCDCDSQND-PYCSSLHTFHQIKSCQCGEEDNYFD
WVWDDCSKSTATVLSCDNRKVSFHMEYSCGTAAIRGNRMLTEGQHFWEIKMTSPVYGTDMMVGIGTSDVNLD
KYRHTFCSLLGKDAESWGLSYTGLLQHKGDKSNFSSRFGQGSIIGVHLDTWHGVLTFYKNRKCIGVAATQLR
NKKLFPMVCSTAAKSSMKVIRSCCCRTSLQYLCCARLRQLLPDSVDSLEVLPLPPGLKQVLGNKLGWVLQMG
SNRSNQHKGDTSATTSCGSDSDSSCTPGQDDCQRKRCRRI--------------------------------
------------------------------------------------------------------------
------------------------------------------------------------------------
------------------------------------------------------------------------
----------------------
>O_eChor_X_laevis_148224848 gi|148224848|ref|NP_001088836.1| SPRY domain-containing SOCS box protein 3 [Xenopus laevis] SPRY domain + 1 CDGSH motif
------------------------------------------------------------------------
------------------------------------------------------------------------
------------------------------------------------------------------------
------------------------------------------------------------------------
------------------------------------------------------------------------
------------------------------------------------------------------------
------------------------------------------------------------------------
---------------------------------------MARRPRNSRAWRFVLSGVRRDQDGRSPALHAEE
EAWGYDSDGQHSNSDSDTDLLTLPPSIPSAVPVTGESYCDCDSQND-PYCSSLHPFRQIKSCQCGEEDNYFD
WVWDDCSKSTATVLSCDDRKVSFHMEYSCGTAAIRGNKMLTEGQHFWEIKMTSPVYGTDMMVGIGTSDVNLD
KYRHTFCSLLGKDAESWGLSYTGLLQHKGDKSNFSSRFGQGSIIGVHLDTWHGVLTFYKNRKRIGVAATQLR
NKKLFPLVCSTAAKSSMKVIRSCCCRTSLQYLCCARLRQLLPGSVDSLEVLPLPPGLKQVLSNKLGWVLQMG
SNRSSQHKGDGSATTSCGSYSDSSCTPGHDNCQRKRCRRI--------------------------------
------------------------------------------------------------------------
------------------------------------------------------------------------
------------------------------------------------------------------------
----------------------
>O_eChor_M_domestica_126335484 gi|126335484|ref|XP_001365178.1| PREDICTED: similar to SSB3 protein [Monodelphis domestica] SPRY domain + 1  CDGSH motif
------------------------------------------------------------------------
------------------------------------------------------------------------
------------------------------------------------------------------------
------------------------------------------------------------------------
------------------------------------------------------------------------
------------------------------------------------------------------------
------------------------------------------------------------------------
---------------------------------------MARRTRSSRAWHFVLSGARREADARAVALASGT
TNWGYDSDGQHSDSDSEAEFPSLPPSIPSAVPVTGESYCDCESQSETPYCASLHTSHRSRDCQCGEEDDYFD
WVWDDLNKSTATLLSCDNRKVNFHMEYSCGTAAIRGNKELCEGQHFWEIKMTSPVYGTDMMVGIGTSDVNLD
KYRHTFCSLLGKDEDSWGLSYTGLLHHKGDKMSFSSRFGQGSIIGVHLDTWHGTLTFFKNRKCIGVAATKLQ
NKKFYPMVCSTAAKSSMKVIRSCASLTSLQYLCCYRLRQLLPDSGDTLEGLPLPPGLKQVLHNKLGWVLSMN
---CSPLPSPSPKVAACSG------SPEAKPCQRKRCRRT--------------------------------
------------------------------------------------------------------------
------------------------------------------------------------------------
------------------------------------------------------------------------
----------------------
